# Supplementary material for: Large scale genome-wide association analyses identify novel genetic loci and mechanisms in hypertrophic cardiomyopathy
Source: medRxiv. 2023 Feb 6:2023.01.28.23285147. Preprint. [Version 2] doi: 10.1101/2023.01.28.23285147 (PMC9915807; doi:10.1101/2023.01.28.23285147)
Supplement: Supplement 2 [file media-2.xlsx]

## Sheet: List
Supplementary Tables
Tadros et al. Large scale genome-wide association analyses identify novel genetic loci and mechanisms in hypertrophic cardiomyopathy
Supplementary Table 1	Study cohorts description
Supplementary Table 2	Genome wide significant loci in the stratified sarcomere analyses
Supplementary Table 3	Variants reaching false discovery rate <1% in multi-SNP-based conditional & joint association analysis (COJO)
Supplementary Table 4	Common variant heritability in hypertrophic cardiomyopathy (HCM)
Supplementary Table 5	Loci with same causal variant in hypertrophic (HCM) and dilated cardiomyopathies (DCM) using GWAS-PW
Supplementary Table 6	SVIL loss of function variants identified in hypertrophic cardiomyopathy cases and controls
Supplementary Table 7	UK Biobank cardiac magnetic resonance cohort - clinical and imaging characteristics
Supplementary Table 8	UK Biobank cardiac magnetic resonance cohort - genome-wide significant loci and HCM lookups
Supplementary Table 9	Cross-trait genetic correlation results of left ventricular traits and HCM
Supplementary Table 10	Genome-wide significant loci in the HCM MTAG
Supplementary Table 11	MAGMA gene set enrichment analyses
Supplementary Table 12	MAGMA tissue specificity analyses
Supplementary Table 13	HCM MTAG lead variant to gene (V2G) mapping using OpenTargets
Supplementary Table 14	HCM MTAG locus to gene mapping using FUMA
Supplementary Table 15	TWAS in cardiac tissue (left ventricle, atrial appendage) using S-MultiXcan (GTEx V8)
Supplementary Table 16	Mendelian randomization (MR) sensitivity analyses

## Sheet: S1
Supplementary Table 1: Study cohorts description
Back to list
Stratum	HCMR	Canada (CAN)	Netherlands (NL)	Genomics England (GEL)	Royal Brompton Hospital (RBH)	Italy (IT)	BRRD	Combined
Cases
N passing QC	2431	1035	999	471	448	277	239	5900
Male sex (%)	1,738 (72)	714 (69)	655 (66)	307 (65)	302 (67)	185 (67)	192 (80.3)	4,093 (69)
Cardiac imaging data available N (%)*	2,358 (97)	884 (85)	813 (81)	NA	421 (94)	154 (56)	NA
maxLVWT [Q1-Q3] (mm)	19 [17-23]	19 [16-22]	20 [17-22]	NA	19 [16-21]	18 [15-21]	NA
Age at LVWT assessment (years)	52 ± 12	57 ± 15	51 ± 16	NA	67 ± 15	58 ± 17	NA
Sarcomere status available N (%)	2,396 (99)	843 (81)	974 (97)	471 (100)	448 (100)	294 (100)***	239 (100)
Sarcomere + N (% of available)	850 (35)	261 (31)	436 (45)	29 (6)	118 (26)	111 (34)***	0	1,776 (excluding GEL)
Sarcomere - N (% of available)	1,546 (65)	582 (69)	538 (55)	442 (94)	330 (74)	183 (56) ***	239 (100)	3860
HCM physiology available N (%)	2,526 (100)**	929 (90)	NA	NA	NA	NA	NA
Obstructive N (% of available)	462 (18)**	502 (54)	NA	NA	NA	NA	NA	964
Non-obstructive N (% of available)	2,064 (82)**	427 (46)	NA	NA	NA	NA	NA	2491
Genotyping platform	Axiom Precision Medicine Research Array	Illumina GSA	Illumina OmniExpress and GSA	WGS	Illumina OmniExpress	Illumina OmniExpress	WGS
Controls
N passing QC	40283	13889	2117	2355	1219	1293	7203	68359
Male sex (%)	28,785 (71)	8,290 (60)	1,196 (56)	1,535 (65)	558 (46)	858 (66)	2,219 (31)	43,441 (64)
Genotyping Platform	Axiom UK Biobank array	Illumina GSA	Illumina OmniExpress	WGS	Illumina OmniExpress	Illumina Human1M-Duo v3.0	WGS
Imputation and lGC
Imputation method	Minimac3	Minimac4	Minimac3	NA	Impute2	Minimac3	NA
Imputation reference panel	HRCr1.1	HRCr1.1	HRCr1.1	NA	UK10K+1KG	HRCr1.1	NA
N SNPs passing QC after imputation	6637942	7616022	7504364	10265854	8178240	6905554	9336490	9492702
Genomic inflation factor (lGC)	1.05	1.03	1.04	1.01	1.04	1.02	0.99
* Prior to septal reduction therapy or cardiac transplantation, if performed ** Numbers higher than the N cases passing QC in the HCMR stratum since the N cases included in the all-comer HCM case-control analysis (2,431) excluded overlapping samples from other cohorts (NL and RBH) *** Number of Italian HCM cases included in the sarcomere status stratified analyses is higher than the number of cas…
Abbreviations: 1KG, 1000 genomes project; BRRD, Bioresource Rare Disease; GSA, global screening array; HCMR, hypertrophic cardiomyopathy registry; HRC, haplotype reference consortium; maxLVWT, maximal left ventricular wall thickness; N, Number; Q1, first quartile; Q3, third quartile; QC, quality control; SNP, single nucleotide polymorphism; WGS, whole genome sequencing.

## Sheet: S2
Supplementary Table 2: Genome wide significant loci in the stratified sarcomere analyses
Back to list
Analysis	Lead SNP	GRCh37	EA	NEA	EAF	b	SE	P	Locus name
HCMSARC+	rs7843147	8:21839668	A	G	0.131	0.303	0.055	3.94e-08	XPO7
HCMSARC+	rs17099139	10:121419487	G	C	0.275	0.259	0.042	6.28e-10	BAG3
HCMSARC+	rs138255290	11:41890915	C	G	0.015	1.658	0.293	1.61e-08	MYBPC3
HCMSARC+	rs112787369	14:68252852	T	A	0.044	0.506	0.09	2.14e-08	ZFYVE26
HCMSARC+	rs10438428	15:85330745	T	C	0.464	0.234	0.038	8.31e-10	ALPK3/NMB
HCMSARC+	rs658167	18:34263060	G	C	0.645	-0.221	0.039	1.91e-08	FHOD3/TPGS2
HCMSARC-	rs846111	1:6279370	G	C	0.735	0.216	0.033	1.04e-10	RNF207
HCMSARC-	rs1763606	1:16338282	A	G	0.327	0.294	0.028	4.64e-26	HSPB7
HCMSARC-	rs7588378	2:37141495	C	T	0.514	-0.176	0.027	7.65e-11	STRN
HCMSARC-	rs79146658	2:179786068	T	C	0.917	-0.31	0.047	2.58e-11	CCDC141/SESTD1
HCMSARC-	rs4685090	3:14280870	G	T	0.78	0.263	0.034	2.54e-14	LSM3/SLC6A6
HCMSARC-	rs9311485	3:52987645	T	G	0.25	0.188	0.03	5.1e-10	ITIH3/SFMBT1
HCMSARC-	rs9647379	3:171785168	G	C	0.592	-0.181	0.029	4.35e-10	PLD1/FNDC3B
HCMSARC-	rs991727	5:56995038	A	C	0.201	-0.237	0.036	3.19e-11	ACTBL2
HCMSARC-	rs3176326	6:36647289	G	A	0.785	-0.301	0.033	2.6e-20	CDKN1A
HCMSARC-	rs12212795	6:118654308	G	C	0.945	-0.478	0.054	6.43e-19	PLN/SLC35F1
HCMSARC-	rs9320939	6:123818871	G	A	0.514	-0.152	0.027	1.39e-08	TRDN/HEY2
HCMSARC-	rs2177843	10:75409877	C	T	0.838	-0.304	0.037	1.47e-16	SYNPO2L/MYOZ1
HCMSARC-	rs11196085	10:114505037	T	C	0.722	-0.205	0.03	5.96e-12	TCF7L2/VTI1A
HCMSARC-	rs2234962	10:121429633	T	C	0.788	-0.403	0.031	1.67e-38	BAG3
HCMSARC-	rs58747679	12:26348304	T	C	0.714	0.169	0.031	3.33e-08	SSPN
HCMSARC-	rs77963625	12:46446897	T	C	0.969	-0.442	0.078	1.19e-08	SCAF11
HCMSARC-	rs7301677	12:115381147	C	T	0.74	0.226	0.032	1.15e-12	TBX3
HCMSARC-	rs41306688	13:114078558	A	C	0.967	-0.534	0.074	4.65e-13	ADPRHL1
HCMSARC-	rs8006225	14:95219657	G	T	0.826	0.213	0.038	1.57e-08	GSC
HCMSARC-	rs8033459	15:85253258	C	T	0.537	-0.181	0.027	1.81e-11	ALPK3/NMB
HCMSARC-	rs393838	17:43705756	G	C	0.765	-0.277	0.031	6.05e-19	CRHR1/MAPT
HCMSARC-	rs7210446	17:64307014	G	A	0.424	-0.252	0.028	4.31e-19	PRKCA
HCMSARC-	rs2644262	18:34223566	T	C	0.71	-0.382	0.029	1.58e-38	FHOD3/TPGS2
HCMSARC-	rs2070458	22:24159307	A	T	0.224	0.323	0.032	6.26e-24	VPREB3/SMARCB1
Abbreviations: b, regression coefficient; EA, effect allele; HCMSARC-, sarcomere negative HCM stratified GWAS; HCMSARC+, sarcomere positive HCM stratified GWAS; NEA, non-effect (other) allele; SE, standard error.

## Sheet: S3
Supplementary Table 3: Variants reaching false discovery rate <1% in multi-SNP-based conditional & joint association analysis (COJO)
Back to list
Analysis	SNP	Chr	bp	refA	freq	b	se	p	n	freq_geno	bJ	bJ_se	pJ
All-comer	chr1:2144107_A_G	1	2144107	A	0.129135	-0.21112	0.043331	1.1e-06	41924	0.114619	-0.21199	0.043343	1e-06
All-comer	chr1:6279370_C_G	1	6279370	G	0.734261	0.133498	0.026781	6.2e-07	63265.5	0.727571	0.134027	0.026786	5.63e-07
All-comer	chr1:16340879_T_G	1	16340879	T	0.325715	0.253339	0.02233	7.83e-30	80750.4	0.324003	0.253339	0.022348	8.68e-30
All-comer	chr1:78531345_A_T	1	78531345	A	0.388668	-0.10755	0.022476	1.71e-06	73767.8	0.385989	-0.10707	0.02248	1.91e-06
All-comer	chr1:84706819_C_T	1	84706819	C	0.292183	0.117235	0.024138	1.19e-06	73481.5	0.271958	0.115613	0.024143	1.68e-06
All-comer	chr1:89323727_C_T	1	89323727	C	0.460813	0.103806	0.021736	1.79e-06	75429.5	0.455587	0.102797	0.02174	2.26e-06
All-comer	chr1:162033890_T_C	1	162033890	C	0.741836	-0.10891	0.024038	5.88e-06	80017.3	0.753588	-0.10891	0.024041	5.9e-06
All-comer	chr1:214274759_C_T	1	214274759	T	0.932645	-0.21989	0.042685	2.59e-07	77358.8	0.935887	-0.22525	0.042707	1.33e-07
All-comer	chr1:214480192_A_G	1	214480192	G	0.985155	-0.43138	0.093744	4.19e-06	68895.5	0.984621	-0.44449	0.093791	2.15e-06
All-comer	chr1:236801085_T_C	1	236801085	T	0.203075	0.137714	0.026677	2.44e-07	76877.1	0.182811	0.137714	0.026681	2.45e-07
All-comer	chr2:11584197_A_C	2	11584197	C	0.651349	0.135328	0.023416	7.5e-09	71098.7	0.649354	0.135328	0.023421	7.56e-09
All-comer	chr2:27969645_G_T	2	27969645	T	0.984107	-0.41546	0.091395	5.47e-06	67775.2	0.984784	-0.41789	0.091409	4.84e-06
All-comer	chr2:37059557_C_G	2	37059557	C	0.500723	0.165411	0.022953	5.74e-13	67195.9	0.480715	0.165797	0.022962	5.18e-13
All-comer	chr2:57672889_G_A	2	57672889	G	0.214983	0.262216	0.056025	2.86e-06	16699.4	0.195406	0.262985	0.05606	2.72e-06
All-comer	chr2:65279414_G_A	2	65279414	A	0.613922	0.111321	0.021913	3.77e-07	77796.4	0.623754	0.111598	0.021917	3.54e-07
All-comer	chr2:103426177_T_C	2	103426177	C	0.937028	0.277734	0.049673	2.25e-08	60804.1	0.93281	0.277734	0.049685	2.27e-08
All-comer	chr2:128226841_G_A	2	128226841	G	0.24455	-0.11514	0.02563	7.04e-06	72963.4	0.238326	-0.11514	0.025633	7.06e-06
All-comer	chr2:179770998_G_A	2	179770998	A	0.916704	-0.20764	0.037917	4.35e-08	80651.5	0.914495	-0.24344	0.038243	1.95e-10
All-comer	chr2:179774634_G_T	2	179774634	T	0.859981	-0.19563	0.030097	8.04e-11	81160.9	0.855859	-0.22053	0.030358	3.75e-13
All-comer	chr2:218682474_G_A	2	218682474	A	0.591173	-0.10236	0.0227	6.51e-06	71099.4	0.592538	-0.10271	0.022703	6.06e-06
All-comer	chr2:220406239_T_G	2	220406239	T	0.460824	0.126119	0.022747	2.95e-08	68863.4	0.47668	0.126463	0.022752	2.72e-08
All-comer	chr2:223884049_AT_A	2	223884049	I	0.165737	0.27689	0.061897	7.7e-06	16700.7	0.15106	0.278297	0.061933	7e-06
All-comer	chr3:10620230_C_CA	3	10620230	D	0.47813	-0.21831	0.04733	3.98e-06	15825.3	0.465016	-0.2181	0.04736	4.12e-06
All-comer	chr3:14291129_T_C	3	14291129	C	0.688545	0.177645	0.024626	5.44e-13	68053.3	0.675763	0.177576	0.024635	5.67e-13
All-comer	chr3:52315192_G_A	3	52315192	A	0.816093	0.153602	0.028337	5.94e-08	73464.3	0.815729	0.156802	0.028348	3.18e-08
All-comer	chr3:53858164_C_T	3	53858164	C	0.469113	-0.08534	0.021984	0.000104	73572.2	0.45985	-0.10042	0.022112	5.59e-06
All-comer	chr3:53981291_T_C	3	53981291	C	0.968153	-0.32795	0.06537	5.25e-07	67199.2	0.970797	-0.36086	0.065746	4.05e-08
All-comer	chr3:73455851_C_T	3	73455851	C	0.434948	0.102085	0.022027	3.58e-06	74256.4	0.436644	0.102085	0.02203	3.59e-06
All-comer	chr3:100114519_CAT_C	3	100114519	I	0.064486	-0.45122	0.100173	6.66e-06	14611.7	0.055717	-0.45122	0.100239	6.75e-06
All-comer	chr3:169561428_C_A	3	169561428	A	0.966643	-0.30525	0.059964	3.57e-07	76368.4	0.9615	-0.30634	0.059974	3.26e-07
All-comer	chr3:171800256_G_A	3	171800256	A	0.594418	-0.1714	0.023344	2.1e-13	67364	0.594076	-0.17169	0.023353	1.95e-13
All-comer	chr4:7018506_C_G	4	7018506	C	0.042805	0.317224	0.069718	5.36e-06	44454.2	0.043552	0.317224	0.069733	5.39e-06
All-comer	chr4:154552003_T_C	4	154552003	T	0.026009	0.453282	0.097749	3.53e-06	36571.5	0.027829	0.4522	0.097777	3.75e-06
All-comer	chr4:159793642_T_C	4	159793642	C	0.982583	-0.43055	0.094166	4.83e-06	58346	0.981129	-0.42949	0.094182	5.11e-06
All-comer	chr5:36625434_C_T	5	36625434	C	0.414256	-0.11198	0.021863	3.03e-07	76339.7	0.415231	-0.10673	0.021892	1.09e-06
All-comer	chr5:36630209_A_G	5	36630209	G	0.965482	-0.28053	0.054174	2.24e-07	90530.4	0.969049	-0.26769	0.054246	8.02e-07
All-comer	chr5:56771353_C_T	5	56771353	C	0.024977	0.757125	0.150115	4.57e-07	16114.9	0.018572	0.772232	0.150242	2.75e-07
All-comer	chr5:57011469_A_T	5	57011469	A	0.204756	-0.21374	0.028604	7.88e-14	66426.4	0.206702	-0.2157	0.028618	4.8e-14
All-comer	chr5:113592769_CATATAACTATTTA_C	5	113592769	D	0.804597	-0.26288	0.05838	6.7e-06	16509.9	0.799517	-0.26288	0.058414	6.79e-06
All-comer	chr5:138668504_T_C	5	138668504	T	0.272775	0.170153	0.025743	3.85e-11	67332.2	0.249749	0.170153	0.025751	3.91e-11
All-comer	chr6:16281187_T_C	6	16281187	C	0.730263	0.132483	0.024289	4.91e-08	76188.1	0.735883	0.132801	0.024294	4.59e-08
All-comer	chr6:21390219_C_T	6	21390219	T	0.731582	-0.11178	0.024775	6.43e-06	73463.8	0.725068	-0.11217	0.024778	5.98e-06
All-comer	chr6:33774394_A_C	6	33774394	C	0.77135	0.128077	0.025841	7.18e-07	75181.8	0.766794	0.125679	0.025846	1.16e-06
All-comer	chr6:36647289_A_G	6	36647289	G	0.788132	-0.26688	0.026266	2.97e-24	76782.1	0.804375	-0.26571	0.026285	5.04e-24
All-comer	chr6:54019101_C_A	6	54019101	A	0.63665	0.12405	0.023975	2.29e-07	66585.4	0.640436	0.12405	0.02398	2.3e-07
All-comer	chr6:118654308_C_G	6	118654308	G	0.945521	-0.41865	0.043339	4.46e-22	91452.1	0.946361	-0.47281	0.044049	7.07e-27
All-comer	chr6:118722495_C_T	6	118722495	C	0.477581	0.104398	0.021431	1.11e-06	77270.1	0.463508	0.14617	0.021774	1.91e-11
All-comer	chr6:123818871_A_G	6	123818871	G	0.514401	-0.12363	0.021584	1.02e-08	76079	0.505862	-0.12642	0.02159	4.75e-09
All-comer	chr6:149967083_C_T	6	149967083	T	0.629609	-0.10645	0.022328	1.87e-06	76161.4	0.643277	-0.10645	0.022331	1.87e-06
All-comer	chr7:28716565_G_A	7	28716565	A	0.97696	-0.32067	0.071662	7.65e-06	76602.9	0.981254	-0.32067	0.071671	7.67e-06
All-comer	chr7:128438284_T_C	7	128438284	C	0.837714	-0.19547	0.029834	5.68e-11	73154.5	0.853622	-0.19547	0.029843	5.75e-11
All-comer	chr7:140942011_C_CCAAA	7	140942011	D	0.381392	-0.22298	0.049232	5.92e-06	15468.9	0.34907	-0.22298	0.049263	6e-06
All-comer	chr8:1236347_G_A	8	1236347	G	0.139847	-0.15055	0.03335	6.36e-06	66182.4	0.144927	-0.15046	0.033355	6.46e-06
All-comer	chr8:8168394_G_A	8	8168394	G	0.47942	-0.10109	0.021829	3.64e-06	74455.9	0.479183	-0.10103	0.021832	3.7e-06
All-comer	chr8:21802432_A_G	8	21802432	G	0.861662	-0.19933	0.031445	2.31e-10	75107.2	0.885746	-0.19933	0.031453	2.34e-10
All-comer	chr8:33181258_A_G	8	33181258	G	0.955883	-0.24921	0.052197	1.8e-06	77066.4	0.961936	-0.24921	0.052204	1.81e-06
All-comer	chr8:60793296_A_C	8	60793296	C	0.957657	-0.28626	0.063167	5.85e-06	54722.1	0.952498	-0.28626	0.063178	5.87e-06
All-comer	chr8:124546313_C_G	8	124546313	G	0.52	-0.11091	0.022037	4.83e-07	73045.9	0.506157	-0.10972	0.022041	6.42e-07
All-comer	chr8:125861374_T_C	8	125861374	C	0.689923	-0.15178	0.023343	7.93e-11	75940	0.684993	-0.1511	0.02335	9.73e-11
All-comer	chr8:133508765_A_AT	8	133508765	D	0.25802	0.255952	0.053373	1.62e-06	16218.6	0.258932	0.256042	0.053409	1.64e-06
All-comer	chr9:74774936_T_C	9	74774936	C	0.978328	-0.39147	0.07728	4.07e-07	69922.8	0.981038	-0.39147	0.077294	4.09e-07
All-comer	chr9:98959408_G_A	9	98959408	G	0.400096	0.102269	0.022595	6.01e-06	72260.7	0.406474	0.102269	0.022598	6.02e-06
All-comer	chr9:111777384_A_C	9	111777384	C	0.868494	-0.14866	0.031133	1.8e-06	79986.6	0.870869	-0.14866	0.031137	1.8e-06
All-comer	chr9:134544226_T_C	9	134544226	C	0.722487	-0.12439	0.023833	1.8e-07	77745	0.714928	-0.12439	0.023837	1.81e-07
All-comer	chr10:4098453_A_G	10	4098453	A	0.189496	0.153164	0.027859	3.84e-08	74273.3	0.170527	0.152996	0.027865	4e-08
All-comer	chr10:12506827_G_A	10	12506827	G	0.320937	-0.22763	0.050374	6.22e-06	15996.3	0.342298	-0.22643	0.050405	7.05e-06
All-comer	chr10:18956340_C_T	10	18956340	C	0.220634	-0.13175	0.026723	8.21e-07	72105	0.220703	-0.13135	0.026728	8.9e-07
All-comer	chr10:29701215_C_G	10	29701215	G	0.766184	0.119499	0.026008	4.33e-06	73071.7	0.772666	0.119499	0.026012	4.35e-06
All-comer	chr10:50904588_A_G	10	50904588	G	0.969873	0.324834	0.072048	6.53e-06	58375.6	0.96839	0.324834	0.07206	6.55e-06
All-comer	chr10:64038553_G_A	10	64038553	A	0.976749	-0.37627	0.079822	2.43e-06	61188.5	0.977904	-0.39185	0.079894	9.36e-07
All-comer	chr10:64686563_T_G	10	64686563	G	0.529686	-0.1069	0.021708	8.46e-07	75424.1	0.510335	-0.11097	0.021727	3.27e-07
All-comer	chr10:75409877_T_C	10	75409877	C	0.841321	-0.2355	0.029789	2.67e-15	74703.3	0.855668	-0.2355	0.029801	2.74e-15
All-comer	chr10:88460084_A_G	10	88460084	G	0.926399	-0.18757	0.0414	5.88e-06	75769.7	0.925093	-0.18757	0.041405	5.89e-06
All-comer	chr10:105287057_GT_G	10	105287057	I	0.401943	0.271965	0.058784	3.72e-06	10642.2	0.401524	0.272211	0.05884	3.72e-06
All-comer	chr10:114505037_C_T	10	114505037	T	0.722915	-0.2029	0.023844	1.75e-17	77702.1	0.740219	-0.20278	0.023855	1.89e-17
All-comer	chr10:121429633_C_T	10	121429633	T	0.789491	-0.37183	0.025106	1.25e-49	84332.3	0.783708	-0.37214	0.025139	1.39e-49
All-comer	chr10:126528768_C_T	10	126528768	T	0.969751	-0.263	0.060318	1.3e-05	82971.8	0.974418	-0.26862	0.060326	8.48e-06
All-comer	chr10:128597039_A_AATG	10	128597039	D	0.023641	0.843804	0.164605	2.96e-07	14136.8	0.020956	0.838284	0.164753	3.62e-07
All-comer	chr11:1794406_AG_A	11	1794406	I	0.085031	-0.53543	0.117284	4.99e-06	8256.32	0.083494	-0.53543	0.117425	5.12e-06
All-comer	chr11:14375079_C_T	11	14375079	T	0.638921	-0.13963	0.022615	6.65e-10	75029.6	0.648112	-0.13963	0.022621	6.72e-10
All-comer	chr11:43656852_A_G	11	43656852	G	0.988042	-0.54766	0.113715	1.46e-06	57950.1	0.989192	-0.55594	0.113745	1.02e-06
All-comer	chr11:44901082_A_G	11	44901082	G	0.985358	-0.72216	0.091869	3.82e-15	72676.6	0.987817	-0.68619	0.091979	8.63e-14
All-comer	chr11:45028136_A_G	11	45028136	A	0.014765	1.1152	0.123076	1.29e-19	40113.7	0.01231	0.960083	0.124282	1.12e-14
All-comer	chr11:46513743_C_T	11	46513743	T	0.985999	-1.16705	0.094854	8.66e-35	71158.4	0.986589	-2.80034	0.12952	1.14e-103
All-comer	chr11:46919728_A_G	11	46919728	G	0.986704	-0.91733	0.206676	9.06e-06	15786.6	0.98877	-0.97511	0.206932	2.45e-06
All-comer	chr11:48206737_G_A	11	48206737	A	0.947343	0.049932	0.087536	0.568395	23172.1	0.944722	0.520518	0.091993	1.53e-08
All-comer	chr11:48677046_G_A	11	48677046	A	0.987644	-0.11261	0.115693	0.330374	54224.8	0.98792	-1.83924	0.157763	2.08e-31
All-comer	chr11:48719496_T_C	11	48719496	C	0.939982	-0.23669	0.053601	1.01e-05	54625.6	0.94237	-0.29341	0.05375	4.8e-08
All-comer	chr11:49557694_A_G	11	49557694	G	0.955154	-0.13857	0.061384	0.023983	54871.9	0.954771	-0.42789	0.066874	1.57e-10
All-comer	chr11:50628094_A_T	11	50628094	T	0.980582	-0.38112	0.092083	3.49e-05	54842.2	0.978184	3.46681	0.184298	6.15e-79
All-comer	chr11:56793878_T_C	11	56793878	C	0.98615	-1.26321	0.09699	8.92e-39	68766.9	0.987647	-2.99442	0.155309	7.84e-83
All-comer	chr11:57036943_T_C	11	57036943	C	0.981231	-0.35855	0.0739	1.22e-06	88039.5	0.982674	-0.35839	0.073946	1.26e-06
All-comer	chr11:57141324_A_G	11	57141324	G	0.977948	-0.70648	0.071559	5.47e-23	80107.8	0.982075	-0.51819	0.080885	1.49e-10
All-comer	chr11:57917265_T_C	11	57917265	C	0.984915	-0.46069	0.096251	1.7e-06	64326.1	0.98398	-0.48384	0.096329	5.09e-07
All-comer	chr11:58787141_T_C	11	58787141	T	0.017044	-0.33451	0.178221	0.060526	16641.8	0.016097	-0.95002	0.188969	4.97e-07
All-comer	chr11:59075896_A_G	11	59075896	G	0.986491	-0.88179	0.094807	1.39e-20	73856.8	0.987694	-0.68334	0.103622	4.26e-11
All-comer	chr11:60044050_A_T	11	60044050	T	0.987099	-0.86039	0.101594	2.48e-17	67315.3	0.987431	-0.8344	0.10183	2.53e-16
All-comer	chr11:62609104_C_T	11	62609104	T	0.986284	-0.58142	0.089122	6.85e-11	82389.4	0.98809	-0.53741	0.089175	1.68e-09
All-comer	chr11:63210745_A_G	11	63210745	G	0.982226	-0.68429	0.150708	5.61e-06	22317.2	0.985176	-0.69216	0.150784	4.42e-06
All-comer	chr11:64055562_T_C	11	64055562	C	0.985484	-0.43609	0.085518	3.41e-07	84635	0.985012	-0.42589	0.085539	6.4e-07
All-comer	chr11:68057763_G_A	11	68057763	A	0.721714	-0.11909	0.024466	1.13e-06	73650.2	0.708784	-0.11852	0.024471	1.28e-06
All-comer	chr11:70419528_C_T	11	70419528	T	0.977003	-0.32483	0.07134	5.28e-06	77436.5	0.975942	-0.32658	0.071351	4.71e-06
All-comer	chr12:3338920_G_GCACAGCTGGGGCTGA	12	3338920	D	0.220744	-0.35213	0.07678	4.51e-06	8714.2	0.207957	-0.35213	0.076868	4.63e-06
All-comer	chr12:20589183_G_A	12	20589183	A	0.624212	-0.11806	0.022999	2.85e-07	71358	0.621188	-0.11746	0.023003	3.29e-07
All-comer	chr12:26348429_G_C	12	26348429	C	0.749885	0.132932	0.025602	2.08e-07	72019.7	0.748233	0.13138	0.025608	2.89e-07
All-comer	chr12:32952911_G_C	12	32952911	C	0.859452	-0.13896	0.03024	4.33e-06	80162.5	0.872553	-0.13777	0.030245	5.23e-06
All-comer	chr12:45437674_A_ACT	12	45437674	D	0.020871	0.728668	0.163379	8.2e-06	16218.4	0.022382	0.735625	0.163479	6.8e-06
All-comer	chr12:46446897_C_T	12	46446897	T	0.969438	-0.32823	0.063996	2.91e-07	72967.9	0.968742	-0.32939	0.064009	2.66e-07
All-comer	chr12:53448320_T_C	12	53448320	C	0.700982	0.12174	0.026639	4.88e-06	59525.7	0.716016	0.121404	0.026644	5.2e-06
All-comer	chr12:82424744_C_G	12	82424744	G	0.989659	-0.54212	0.116551	3.3e-06	63689.7	0.989907	-0.54212	0.11657	3.31e-06
All-comer	chr12:115381147_T_C	12	115381147	C	0.739825	0.205486	0.025443	6.67e-16	71017.6	0.727468	0.205486	0.025455	6.88e-16
All-comer	chr13:107888304_A_T	13	107888304	T	0.76476	-0.12388	0.024995	7.2e-07	78780.3	0.762546	-0.12298	0.025	8.7e-07
All-comer	chr13:114055313_A_C	13	114055313	A	0.38746	-0.12122	0.022537	7.51e-08	73446.5	0.391121	-0.11967	0.022543	1.1e-07
All-comer	chr13:114078558_C_A	13	114078558	A	0.966722	-0.4709	0.059642	2.89e-15	77336.1	0.965913	-0.46465	0.059672	6.88e-15
All-comer	chr14:30312392_G_T	14	30312392	T	0.868108	-0.15228	0.032575	2.94e-06	72879.4	0.879781	-0.15228	0.03258	2.95e-06
All-comer	chr14:53316867_G_T	14	53316867	T	0.813149	-0.15198	0.02768	4e-08	76054.7	0.812005	-0.15198	0.027685	4.03e-08
All-comer	chr14:88974767_T_C	14	88974767	C	0.982594	-0.38032	0.078622	1.32e-06	83755.3	0.983818	-0.38294	0.078634	1.12e-06
All-comer	chr14:95219657_T_G	14	95219657	G	0.825246	0.202823	0.030406	2.55e-11	66386	0.818021	0.203379	0.030416	2.29e-11
All-comer	chr14:102949753_GT_G	14	102949753	D	0.637946	0.228116	0.049156	3.47e-06	15849.6	0.609656	0.227693	0.049188	3.67e-06
All-comer	chr15:49375325_C_T	15	49375325	T	0.68655	0.109329	0.024209	6.3e-06	70206.3	0.693441	0.109329	0.024212	6.32e-06
All-comer	chr15:79053014_A_G	15	79053014	A	0.262328	0.128988	0.02436	1.19e-07	77103.7	0.241387	0.128253	0.024364	1.41e-07
All-comer	chr15:85253258_T_C	15	85253258	C	0.538619	-0.18679	0.021669	6.68e-18	75831.8	0.543433	-0.18639	0.02168	8.14e-18
All-comer	chr16:2238931_A_G	16	2238931	G	0.926514	-0.20617	0.042322	1.11e-06	72604.7	0.929996	-0.2057	0.042329	1.18e-06
All-comer	chr16:4266062_G_A	16	4266062	G	0.494731	0.101843	0.021825	3.07e-06	74365	0.497164	0.101587	0.021828	3.26e-06
All-comer	chr16:56721262_T_A	16	56721262	A	0.903975	0.173781	0.03802	4.86e-06	70567.1	0.895142	0.173781	0.038025	4.87e-06
All-comer	chr16:88507269_A_G	16	88507269	G	0.711723	0.123188	0.026883	4.6e-06	59712.9	0.717684	0.123188	0.026888	4.61e-06
All-comer	chr17:4755502_C_G	17	4755502	G	0.985063	-0.41106	0.088251	3.2e-06	77269.3	0.988537	-0.41106	0.088263	3.2e-06
All-comer	chr17:27694018_T_C	17	27694018	T	0.472399	-0.11206	0.023647	2.15e-06	63529.7	0.484755	-0.11206	0.023651	2.16e-06
All-comer	chr17:43705756_C_G	17	43705756	G	0.766287	-0.23592	0.025058	4.73e-21	78675.5	0.775058	-0.23597	0.025072	4.88e-21
All-comer	chr17:53392852_A_G	17	53392852	G	0.617356	-0.11743	0.0226	2.03e-07	73381.8	0.626674	-0.11751	0.022604	2.01e-07
All-comer	chr17:63446119_A_T	17	63446119	A	0.04424	0.362205	0.075164	1.44e-06	37054.9	0.043	0.366167	0.075188	1.12e-06
All-comer	chr17:64308473_T_C	17	64308473	T	0.426154	-0.21421	0.022643	3.07e-21	70553	0.41948	-0.21483	0.022658	2.51e-21
All-comer	chr17:80640745_A_G	17	80640745	G	0.969275	0.308948	0.0653	2.23e-06	69725.5	0.973944	0.308948	0.06531	2.24e-06
All-comer	chr18:33905313_A_G	18	33905313	A	0.248798	-0.13488	0.026387	3.19e-07	68037.1	0.245305	-0.14232	0.026444	7.37e-08
All-comer	chr18:34223566_C_T	18	34223566	T	0.712224	-0.3286	0.023756	1.62e-43	76382	0.728626	-0.27706	0.024949	1.19e-28
All-comer	chr18:34280732_T_C	18	34280732	C	0.987671	-0.78593	0.090265	3.12e-18	89196.3	0.988603	-0.63813	0.091642	3.32e-12
All-comer	chr18:34289285_T_G	18	34289285	G	0.976179	-0.55699	0.070759	3.5e-15	76013.2	0.974419	-0.39522	0.073316	7.02e-08
All-comer	chr18:34315641_G_C	18	34315641	C	0.969176	-0.32016	0.068355	2.82e-06	63432.9	0.976449	-0.32944	0.068413	1.47e-06
All-comer	chr18:34552048_G_A	18	34552048	A	0.987248	-0.38927	0.103495	0.000169	65668.9	0.989105	-0.46748	0.103725	6.58e-06
All-comer	chr18:52226520_T_A	18	52226520	T	0.052391	0.297942	0.066151	6.67e-06	40749.8	0.045656	0.297415	0.066167	6.96e-06
All-comer	chr18:55922789_G_A	18	55922789	A	0.694697	-0.13209	0.0238	2.86e-08	73694.3	0.691001	-0.13194	0.023805	2.98e-08
All-comer	chr19:22357468_G_A	19	22357468	G	0.011825	0.975932	0.211655	4.01e-06	16899.6	0.013005	1.00239	0.211865	2.23e-06
All-comer	chr19:28766456_T_A	19	28766456	A	0.715999	-0.22155	0.051134	1.47e-05	16640.8	0.728409	-0.22833	0.051181	8.15e-06
All-comer	chr19:46292649_C_T	19	46292649	T	0.962198	-0.19358	0.062008	0.001797	63322.1	0.957279	-0.32086	0.064326	6.1e-07
All-comer	chr19:46312077_A_G	19	46312077	G	0.661919	0.149708	0.022861	5.81e-11	75689.1	0.657813	0.180933	0.023719	2.38e-14
All-comer	chr19:47219450_G_A	19	47219450	A	0.976026	-0.34964	0.077045	5.67e-06	63747.9	0.980257	-0.34417	0.077062	7.96e-06
All-comer	chr21:30530131_A_G	21	30530131	G	0.933902	0.278657	0.045808	1.18e-09	68342.2	0.945219	0.278657	0.04582	1.19e-09
All-comer	chr22:24159307_A_T	22	24159307	A	0.221646	0.268426	0.026002	5.53e-25	75829	0.191321	0.268006	0.02602	7.05e-25
All-comer	chr22:27110386_G_C	22	27110386	C	0.748339	0.123625	0.026604	3.37e-06	66427.4	0.752406	0.122665	0.026608	4.03e-06
All-comer	chr22:40726749_C_T	22	40726749	C	0.485587	-0.11286	0.023139	1.08e-06	66202.2	0.489823	-0.11286	0.023143	1.08e-06
Sarcomere negative	chr1:6279370_C_G	1	6279370	G	0.735211	0.216383	0.033467	1.01e-10	37019.9	0.727571	0.216383	0.033485	1.03e-10
Sarcomere negative	chr1:16338282_A_G	1	16338282	A	0.326805	0.294465	0.027871	4.32e-26	47174.5	0.324327	0.294465	0.027904	4.92e-26
Sarcomere negative	chr1:56196780_C_CA	1	56196780	D	0.108374	0.49646	0.11055	7.09e-06	6823.64	0.115217	0.49646	0.110705	7.31e-06
Sarcomere negative	chr1:113276156_A_G	1	113276156	A	0.486273	-0.12827	0.027335	2.7e-06	43271.1	0.489629	-0.12827	0.027342	2.72e-06
Sarcomere negative	chr1:162033890_T_C	1	162033890	C	0.740876	-0.13334	0.029809	7.71e-06	47351.9	0.753588	-0.13334	0.029815	7.75e-06
Sarcomere negative	chr1:214285221_T_C	1	214285221	C	0.954129	-0.29259	0.063817	4.54e-06	45315.8	0.95476	-0.29259	0.063831	4.57e-06
Sarcomere negative	chr1:236801085_T_C	1	236801085	T	0.206096	0.17366	0.032947	1.36e-07	45471	0.182811	0.17366	0.032957	1.37e-07
Sarcomere negative	chr2:11592294_T_G	2	11592294	G	0.650736	0.143385	0.029192	9.02e-07	41699.6	0.650319	0.143385	0.0292	9.09e-07
Sarcomere negative	chr2:37141495_T_C	2	37141495	C	0.514451	-0.17606	0.027034	7.39e-11	44223.7	0.533233	-0.17606	0.027047	7.54e-11
Sarcomere negative	chr2:55010193_A_G	2	55010193	G	0.516599	-0.12178	0.026611	4.73e-06	45675.8	0.533691	-0.12178	0.026617	4.76e-06
Sarcomere negative	chr2:65276452_C_T	2	65276452	T	0.613607	0.136335	0.027324	6.05e-07	45627.2	0.624214	0.136335	0.027331	6.09e-07
Sarcomere negative	chr2:103562025_A_G	2	103562025	G	0.930617	0.275704	0.057755	1.81e-06	37497.6	0.9258	0.275704	0.057772	1.82e-06
Sarcomere negative	chr2:173877524_A_G	2	173877524	A	0.390315	-0.13762	0.02858	1.47e-06	41551.1	0.382084	-0.13808	0.028588	1.36e-06
Sarcomere negative	chr2:174826378_C_T	2	174826378	T	0.77613	0.167227	0.035125	1.93e-06	37674.4	0.774316	0.165976	0.035136	2.31e-06
Sarcomere negative	chr2:179774634_G_T	2	179774634	T	0.860293	-0.17786	0.037629	2.28e-06	47462.9	0.855859	-0.21263	0.037948	2.1e-08
Sarcomere negative	chr2:179786068_C_T	2	179786068	T	0.916582	-0.31035	0.046501	2.49e-11	48833.4	0.91367	-0.34397	0.046905	2.25e-13
Sarcomere negative	chr2:201195602_T_C	2	201195602	C	0.58529	-0.12564	0.027136	3.65e-06	45191.4	0.581361	-0.12564	0.027142	3.67e-06
Sarcomere negative	chr2:220406239_T_G	2	220406239	T	0.45735	0.149335	0.028157	1.14e-07	41042.3	0.47668	0.149335	0.028166	1.15e-07
Sarcomere negative	chr3:14280870_T_G	3	14280870	G	0.780345	0.262731	0.034454	2.43e-14	39657.7	0.7845	0.262731	0.034479	2.54e-14
Sarcomere negative	chr3:52987645_T_G	3	52987645	T	0.250298	0.187618	0.030161	4.95e-10	47301.6	0.237092	0.181051	0.030208	2.05e-09
Sarcomere negative	chr3:53981291_T_C	3	53981291	C	0.967768	-0.37936	0.078488	1.34e-06	42030.4	0.970797	-0.3568	0.078599	5.64e-06
Sarcomere negative	chr3:69906267_C_T	3	69906267	T	0.812197	-0.17772	0.034505	2.6e-07	44471.6	0.807224	-0.17792	0.034515	2.54e-07
Sarcomere negative	chr3:74175219_GAAAA_G	3	74175219	D	0.681196	0.356321	0.079435	7.27e-06	5878	0.740068	0.35686	0.079564	7.29e-06
Sarcomere negative	chr3:134032364_A_G	3	134032364	G	0.883048	0.221401	0.046837	2.28e-06	35647.5	0.895028	0.221401	0.046851	2.29e-06
Sarcomere negative	chr3:158287801_C_T	3	158287801	T	0.848922	0.213759	0.041175	2.09e-07	37138.1	0.85847	0.213759	0.041189	2.11e-07
Sarcomere negative	chr3:171785168_C_G	3	171785168	G	0.592279	-0.18109	0.028995	4.22e-10	39765.7	0.59234	-0.18109	0.029009	4.3e-10
Sarcomere negative	chr3:186086283_T_C	3	186086283	C	0.555387	-0.13206	0.027123	1.12e-06	44461.5	0.581992	-0.13206	0.02713	1.13e-06
Sarcomere negative	chr4:14442433_T_C	4	14442433	C	0.95156	0.297878	0.066153	6.7e-06	40041.6	0.960945	0.297878	0.066169	6.74e-06
Sarcomere negative	chr4:95514609_A_C	4	95514609	A	0.463686	0.127499	0.027648	4e-06	42489.5	0.444935	0.12899	0.027656	3.1e-06
Sarcomere negative	chr4:103188709_T_C	4	103188709	C	0.929174	0.266172	0.056038	2.04e-06	39080.9	0.924111	0.269108	0.056057	1.58e-06
Sarcomere negative	chr4:141192507_T_C	4	141192507	C	0.957981	-0.32951	0.068603	1.56e-06	42633	0.957951	-0.32788	0.068622	1.77e-06
Sarcomere negative	chr4:141490458_A_G	4	141490458	G	0.930693	-0.22974	0.051049	6.79e-06	48053.8	0.933557	-0.22845	0.05106	7.67e-06
Sarcomere negative	chr4:166115008_ACT_A	4	166115008	I	0.263515	0.284239	0.057825	8.86e-07	12429.4	0.24915	0.283309	0.057879	9.84e-07
Sarcomere negative	chr4:168473540_C_T	4	168473540	C	0.200482	-0.17392	0.038337	5.72e-06	34282.4	0.175863	-0.17325	0.038348	6.25e-06
Sarcomere negative	chr4:185060535_A_T	4	185060535	T	0.963682	-0.3482	0.077652	7.32e-06	38272.1	0.965375	-0.3482	0.077671	7.36e-06
Sarcomere negative	chr5:36630209_A_G	5	36630209	G	0.964782	-0.2982	0.066468	7.24e-06	53812.9	0.969049	-0.2982	0.06648	7.27e-06
Sarcomere negative	chr5:56771353_C_T	5	56771353	C	0.025238	0.772601	0.166223	3.35e-06	11867.8	0.018572	0.790332	0.166388	2.03e-06
Sarcomere negative	chr5:56995038_A_C	5	56995038	A	0.201017	-0.23748	0.035751	3.08e-11	39322.1	0.207263	-0.24018	0.035775	1.9e-11
Sarcomere negative	chr5:98401188_G_A	5	98401188	A	0.937533	-0.25187	0.054405	3.66e-06	46596.6	0.945636	-0.25187	0.054417	3.68e-06
Sarcomere negative	chr5:113912098_G_A	5	113912098	A	0.670488	-0.13385	0.028379	2.4e-06	45394.1	0.674263	-0.13385	0.028386	2.41e-06
Sarcomere negative	chr5:138730037_C_T	5	138730037	T	0.711623	-0.15406	0.029755	2.25e-07	44450.5	0.732082	-0.15406	0.029764	2.27e-07
Sarcomere negative	chr6:1378993_A_G	6	1378993	G	0.63561	-0.18664	0.04048	4.01e-06	21272	0.637482	-0.18664	0.040499	4.06e-06
Sarcomere negative	chr6:16281187_T_C	6	16281187	C	0.728865	0.142885	0.030347	2.5e-06	44380.1	0.735883	0.142885	0.030354	2.51e-06
Sarcomere negative	chr6:26414417_T_A	6	26414417	T	0.032384	-0.393	0.086136	5.05e-06	34738.3	0.015408	-0.393	0.086161	5.09e-06
Sarcomere negative	chr6:36647289_A_G	6	36647289	G	0.785012	-0.30066	0.032536	2.45e-20	45147.1	0.804375	-0.30066	0.032566	2.65e-20
Sarcomere negative	chr6:54019101_C_A	6	54019101	A	0.637752	0.137275	0.029769	4e-06	39450.3	0.640436	0.137275	0.029777	4.02e-06
Sarcomere negative	chr6:84447452_A_G	6	84447452	G	0.866332	-0.17505	0.038656	5.94e-06	46680.2	0.872062	-0.17505	0.038664	5.97e-06
Sarcomere negative	chr6:118346074_T_TA	6	118346074	D	0.02076	1.42956	0.274092	1.83e-07	5264.95	0.01497	1.39715	0.27488	3.72e-07
Sarcomere negative	chr6:118654308_C_G	6	118654308	G	0.945119	-0.47806	0.053771	6.08e-19	53805.3	0.946361	-0.54792	0.054662	1.2e-23
Sarcomere negative	chr6:118706447_T_C	6	118706447	T	0.480395	0.138206	0.026726	2.33e-07	45297.4	0.463669	0.183596	0.027166	1.4e-11
Sarcomere negative	chr6:123818871_A_G	6	123818871	G	0.51381	-0.15225	0.026813	1.36e-08	44963.3	0.505862	-0.15587	0.026824	6.22e-09
Sarcomere negative	chr6:126045148_T_A	6	126045148	T	0.504846	-0.14696	0.028731	3.14e-07	39136.3	0.485367	-0.147	0.028741	3.14e-07
Sarcomere negative	chr6:144416878_T_A	6	144416878	A	0.924064	-0.2638	0.050084	1.39e-07	45883.7	0.920245	-0.2638	0.050099	1.4e-07
Sarcomere negative	chr7:30917784_A_G	7	30917784	A	0.184292	0.172357	0.038007	5.76e-06	37193.1	0.153906	0.172357	0.038017	5.8e-06
Sarcomere negative	chr7:83791313_C_CCTT	7	83791313	D	0.034835	0.886058	0.191533	3.73e-06	6531.31	0.036191	0.887022	0.191832	3.76e-06
Sarcomere negative	chr7:91148402_A_G	7	91148402	G	0.87083	-0.26774	0.058043	3.97e-06	21303.5	0.892383	-0.26803	0.058071	3.92e-06
Sarcomere negative	chr7:128432108_T_C	7	128432108	C	0.88175	-0.19523	0.040776	1.69e-06	46590.7	0.889653	-0.19523	0.040786	1.69e-06
Sarcomere negative	chr7:153721221_A_G	7	153721221	G	0.963248	-0.36665	0.080621	5.42e-06	35099.5	0.966149	-0.36665	0.080644	5.45e-06
Sarcomere negative	chr8:11491725_A_G	8	11491725	G	0.988967	-0.69602	0.142359	1.01e-06	36520.9	0.989734	-0.69602	0.142404	1.02e-06
Sarcomere negative	chr8:60803142_T_C	8	60803142	C	0.966279	-0.40128	0.083707	1.64e-06	35372.3	0.961391	-0.40128	0.083733	1.65e-06
Sarcomere negative	chr8:125861374_T_C	8	125861374	C	0.689163	-0.15229	0.028973	1.47e-07	44911.8	0.684993	-0.15229	0.028982	1.48e-07
Sarcomere negative	chr8:145154222_A_G	8	145154222	G	0.952875	-0.3223	0.067189	1.61e-06	39841.5	0.948362	-0.3223	0.067208	1.62e-06
Sarcomere negative	chr9:14513743_T_A	9	14513743	T	0.13876	0.177306	0.038528	4.18e-06	45532.9	0.127622	0.177306	0.038537	4.2e-06
Sarcomere negative	chr9:98942575_C_T	9	98942575	C	0.392852	0.142829	0.027786	2.74e-07	43856.3	0.393209	0.142829	0.027794	2.76e-07
Sarcomere negative	chr10:18956340_C_T	10	18956340	C	0.220207	-0.15592	0.033362	2.96e-06	42260.1	0.220703	-0.15592	0.03337	2.98e-06
Sarcomere negative	chr10:29701215_C_G	10	29701215	G	0.763309	0.158455	0.032108	8.01e-07	43362.8	0.772666	0.158455	0.032117	8.07e-07
Sarcomere negative	chr10:62064858_T_A	10	62064858	A	0.711857	-0.15002	0.029869	5.1e-07	44134.6	0.712742	-0.15001	0.029877	5.14e-07
Sarcomere negative	chr10:71836751_G_GCCTT	10	71836751	D	0.293642	0.36756	0.074963	9.43e-07	6909.98	0.288832	0.370399	0.075089	8.11e-07
Sarcomere negative	chr10:75409877_T_C	10	75409877	C	0.838385	-0.30367	0.036743	1.4e-16	44108.6	0.855668	-0.30552	0.036772	9.69e-17
Sarcomere negative	chr10:78547554_C_T	10	78547554	T	0.971073	-0.41416	0.092511	7.57e-06	33594.7	0.97508	-0.41784	0.092539	6.32e-06
Sarcomere negative	chr10:80098121_A_G	10	80098121	A	0.087827	0.362666	0.075491	1.55e-06	17677.5	0.090278	0.365331	0.075539	1.32e-06
Sarcomere negative	chr10:114505037_C_T	10	114505037	T	0.722323	-0.20467	0.029724	5.75e-12	45554.5	0.740219	-0.20448	0.029739	6.16e-12
Sarcomere negative	chr10:121429633_C_T	10	121429633	T	0.788032	-0.40338	0.031069	1.52e-38	49950.1	0.783708	-0.40327	0.031121	2.12e-38
Sarcomere negative	chr11:1793684_A_AGTGTGT	11	1793684	D	0.085023	-0.62031	0.133412	3.33e-06	5815.49	0.083557	-0.62031	0.133648	3.46e-06
Sarcomere negative	chr11:14380828_A_G	11	14380828	G	0.638821	-0.14423	0.028309	3.49e-07	43677.8	0.648166	-0.14423	0.028317	3.52e-07
Sarcomere negative	chr11:47111724_CG_C	11	47111724	I	0.013237	1.22733	0.269354	5.2e-06	8507.51	0.010184	1.22733	0.269667	5.33e-06
Sarcomere negative	chr11:68055024_C_A	11	68055024	A	0.729221	-0.14785	0.030691	1.45e-06	43425.1	0.713169	-0.14785	0.030699	1.46e-06
Sarcomere negative	chr11:132733434_C_CT	11	132733434	D	0.173775	0.423601	0.088593	1.74e-06	7149.06	0.187265	0.423601	0.088728	1.8e-06
Sarcomere negative	chr12:26348304_C_T	12	26348304	T	0.71357	0.168923	0.030563	3.26e-08	42297	0.70288	0.168923	0.030574	3.29e-08
Sarcomere negative	chr12:46446897_C_T	12	46446897	T	0.9687	-0.44229	0.077525	1.16e-08	44313.2	0.968742	-0.44229	0.077553	1.18e-08
Sarcomere negative	chr12:70320126_C_T	12	70320126	C	0.338158	-0.13762	0.029126	2.3e-06	42540.8	0.346723	-0.13762	0.029133	2.31e-06
Sarcomere negative	chr12:114188852_A_G	12	114188852	G	0.861939	-0.17977	0.038818	3.64e-06	45045.2	0.862982	-0.18282	0.03883	2.5e-06
Sarcomere negative	chr12:115381147_T_C	12	115381147	C	0.739526	0.225862	0.031734	1.1e-12	41607.7	0.727468	0.226923	0.031753	8.91e-13
Sarcomere negative	chr12:115618351_A_G	12	115618351	A	0.24289	0.164025	0.031456	1.84e-07	44384.1	0.227396	0.16684	0.031468	1.15e-07
Sarcomere negative	chr13:114078558_C_A	13	114078558	A	0.966591	-0.5338	0.073724	4.47e-13	45988.6	0.965913	-0.5338	0.073765	4.6e-13
Sarcomere negative	chr14:32931908_T_A	14	32931908	A	0.759384	-0.14725	0.032824	7.26e-06	41028.7	0.78231	-0.14725	0.032832	7.29e-06
Sarcomere negative	chr14:49368519_C_A	14	49368519	C	0.433184	-0.137	0.028392	1.4e-06	40805.2	0.402029	-0.137	0.0284	1.41e-06
Sarcomere negative	chr14:71719976_G_A	14	71719976	A	0.755859	-0.14835	0.031034	1.75e-06	45445.8	0.754227	-0.14835	0.031042	1.76e-06
Sarcomere negative	chr14:95219657_T_G	14	95219657	G	0.825644	0.212824	0.037618	1.54e-08	39636.8	0.818021	0.212824	0.037633	1.56e-08
Sarcomere negative	chr15:79057723_G_C	15	79057723	G	0.251419	0.160562	0.03067	1.65e-07	45618.8	0.23509	0.159797	0.030679	1.9e-07
Sarcomere negative	chr15:85253258_T_C	15	85253258	C	0.536799	-0.18102	0.026915	1.75e-11	44818.9	0.543433	-0.1805	0.026929	2.04e-11
Sarcomere negative	chr17:43705756_C_G	17	43705756	G	0.76459	-0.27653	0.031079	5.71e-19	46402.5	0.775058	-0.27653	0.031105	6.11e-19
Sarcomere negative	chr17:64307014_G_A	17	64307014	G	0.423536	-0.25248	0.028256	4.06e-19	41376	0.418994	-0.25248	0.028283	4.39e-19
Sarcomere negative	chr17:74433734_T_C	17	74433734	C	0.959773	-0.52512	0.118191	8.87e-06	14964.5	0.969103	-0.53355	0.118279	6.45e-06
Sarcomere negative	chr17:74490592_C_G	17	74490592	G	0.989908	-0.73482	0.163419	6.91e-06	30269.6	0.989904	-0.74633	0.163491	5e-06
Sarcomere negative	chr18:33907628_C_T	18	33907628	C	0.26536	-0.16087	0.032376	6.73e-07	39522.4	0.253779	-0.15672	0.03252	1.44e-06
Sarcomere negative	chr18:34000677_A_G	18	34000677	G	0.980958	-0.59132	0.096603	9.29e-10	46320.5	0.983712	-0.45445	0.098693	4.13e-06
Sarcomere negative	chr18:34223566_C_T	18	34223566	T	0.710363	-0.38192	0.029406	1.44e-38	45253	0.728626	-0.32589	0.030887	5.01e-26
Sarcomere negative	chr18:34280732_T_C	18	34280732	C	0.987446	-1.01387	0.108296	7.83e-21	55496	0.988603	-0.75797	0.111992	1.3e-11
Sarcomere negative	chr18:34289285_T_G	18	34289285	G	0.975825	-0.60657	0.085856	1.61e-12	46421.8	0.974419	-0.42862	0.088903	1.43e-06
Sarcomere negative	chr18:34315641_G_C	18	34315641	C	0.969124	-0.36236	0.083531	1.44e-05	38686.9	0.976449	-0.38134	0.083613	5.1e-06
Sarcomere negative	chr18:34367369_C_G	18	34367369	G	0.986649	-0.56848	0.118896	1.74e-06	43374	0.987777	-0.67489	0.119255	1.52e-08
Sarcomere negative	chr18:55905426_G_C	18	55905426	C	0.886981	-0.20394	0.041593	9.42e-07	46573.4	0.905426	-0.20394	0.041603	9.48e-07
Sarcomere negative	chr18:74794283_T_C	18	74794283	C	0.970137	-0.37235	0.082266	6.01e-06	41195.2	0.977797	-0.37235	0.082286	6.04e-06
Sarcomere negative	chr19:22357468_G_A	19	22357468	G	0.012112	1.1995	0.264813	5.91e-06	9611.17	0.013005	1.1995	0.265082	6.04e-06
Sarcomere negative	chr19:41736453_C_G	19	41736453	C	0.068153	0.491483	0.106667	4.07e-06	11163.1	0.044277	0.487043	0.106766	5.07e-06
Sarcomere negative	chr19:43795683_A_C	19	43795683	C	0.970012	-0.36846	0.079837	3.93e-06	43563.6	0.970854	-0.36323	0.079859	5.4e-06
Sarcomere negative	chr19:46225518_A_C	19	46225518	C	0.852021	0.218703	0.04116	1.08e-07	37804.7	0.844658	0.234823	0.04136	1.37e-08
Sarcomere negative	chr19:46502061_A_G	19	46502061	G	0.862491	-0.15881	0.039644	6.18e-05	43337.9	0.863173	-0.17912	0.039829	6.89e-06
Sarcomere negative	chr20:59879794_T_G	20	59879794	G	0.979801	-0.63784	0.140667	5.78e-06	20615.6	0.979812	-0.63784	0.140734	5.84e-06
Sarcomere negative	chr21:30598750_A_C	21	30598750	C	0.93046	0.261973	0.057288	4.81e-06	38034	0.94404	0.261973	0.057303	4.84e-06
Sarcomere negative	chr22:24159307_A_T	22	24159307	A	0.223757	0.323226	0.03202	5.84e-24	45276.8	0.191321	0.322695	0.032056	7.76e-24
Sarcomere negative	chr22:27109475_C_T	22	27109475	T	0.747321	0.157316	0.032995	1.86e-06	39286.8	0.752443	0.156153	0.033004	2.23e-06
Sarcomere negative	chr22:40726749_C_T	22	40726749	C	0.483208	-0.13324	0.028911	4.05e-06	38695.1	0.489823	-0.13324	0.028919	4.07e-06
Sarcomere positive	chr1:16358932_T_C	1	16358932	C	0.669477	-0.19985	0.039483	4.16e-07	34112.6	0.669676	-0.19985	0.039497	4.2e-07
Sarcomere positive	chr4:157332033_T_C	4	157332033	T	0.335504	0.207102	0.041402	5.67e-07	30790.4	0.345177	0.207102	0.041418	5.72e-07
Sarcomere positive	chr5:138398104_A_C	5	138398104	C	0.771933	-0.23573	0.047676	7.64e-07	29403.5	0.770752	-0.23573	0.047695	7.71e-07
Sarcomere positive	chr7:128445266_C_T	7	128445266	C	0.183542	0.241196	0.049443	1.07e-06	32121.8	0.174006	0.241196	0.049461	1.08e-06
Sarcomere positive	chr8:21839668_A_G	8	21839668	A	0.131331	0.303113	0.055135	3.85e-08	33926.3	0.111805	0.303113	0.055159	3.9e-08
Sarcomere positive	chr8:136606400_G_A	8	136606400	G	0.018147	0.716997	0.146362	9.64e-07	30828.6	0.018485	0.716997	0.146417	9.73e-07
Sarcomere positive	chr10:114487812_A_G	10	114487812	A	0.277143	0.206028	0.041723	7.89e-07	33742.6	0.263085	0.206584	0.041738	7.44e-07
Sarcomere positive	chr10:115351569_G_A	10	115351569	G	0.082447	0.331515	0.06703	7.58e-07	34621.6	0.085963	0.33366	0.067053	6.49e-07
Sarcomere positive	chr10:121419487_G_C	10	121419487	G	0.274602	0.259364	0.041914	6.09e-10	33612.9	0.271601	0.260158	0.041938	5.52e-10
Sarcomere positive	chr11:14467795_A_G	11	14467795	A	0.011951	0.84687	0.169321	5.69e-07	34760.2	0.015729	0.84687	0.169379	5.74e-07
Sarcomere positive	chr11:37939013_G_A	11	37939013	G	0.014416	1.12352	0.220415	3.45e-07	17034.5	0.015243	1.10778	0.220628	5.14e-07
Sarcomere positive	chr11:42014165_A_G	11	42014165	A	0.015231	1.4975	0.280891	9.75e-08	9923.15	0.010228	1.41136	0.28161	5.39e-07
Sarcomere positive	chr11:43403591_T_C	11	43403591	T	0.011294	1.16044	0.164557	1.76e-12	38895.1	0.010876	1.01967	0.1655	7.22e-10
Sarcomere positive	chr11:44115002_T_C	11	44115002	T	0.050591	0.504009	0.076854	5.45e-11	41465.5	0.04031	0.430226	0.077219	2.53e-08
Sarcomere positive	chr11:44601960_G_C	11	44601960	G	0.016534	1.00651	0.136859	1.92e-13	38610.5	0.015582	0.798424	0.137884	7.02e-09
Sarcomere positive	chr11:44868407_T_C	11	44868407	T	0.094774	0.362555	0.073602	8.4e-07	25314.1	0.086614	0.456857	0.07388	6.26e-10
Sarcomere positive	chr11:44917533_G_A	11	44917533	G	0.174107	0.384319	0.056181	7.88e-12	25900	0.176981	0.305899	0.057204	8.92e-08
Sarcomere positive	chr11:44944360_A_G	11	44944360	A	0.041623	1.27186	0.153804	1.35e-16	12411.7	0.039045	1.2026	0.157264	2.06e-14
Sarcomere positive	chr11:44976681_A_G	11	44976681	A	0.094301	0.252151	0.064096	8.36e-05	33545.7	0.085467	0.319168	0.064366	7.1e-07
Sarcomere positive	chr11:45107603_T_C	11	45107603	T	0.112021	0.457482	0.066283	5.13e-12	26898.5	0.107308	0.426385	0.069241	7.37e-10
Sarcomere positive	chr11:45114328_G_A	11	45114328	G	0.076327	0.28762	0.069328	3.34e-05	34735.2	0.066945	0.381625	0.070105	5.22e-08
Sarcomere positive	chr11:45386345_A_G	11	45386345	A	0.081167	-0.62838	0.129429	1.2e-06	9402.99	0.060828	-0.84267	0.13476	4.02e-10
Sarcomere positive	chr11:45459116_A_G	11	45459116	G	0.919288	-0.52345	0.068937	3.12e-14	33339.1	0.919697	-0.71691	0.07385	2.8e-22
Sarcomere positive	chr11:45602560_A_G	11	45602560	A	0.064689	0.625184	0.136854	4.92e-06	10371.8	0.063748	0.887256	0.138774	1.62e-10
Sarcomere positive	chr11:45620398_A_T	11	45620398	A	0.027209	0.61397	0.10859	1.57e-08	37698	0.025523	0.649644	0.112018	6.65e-09
Sarcomere positive	chr11:45625067_C_A	11	45625067	C	0.106764	0.823126	0.099271	1.12e-16	12462.2	0.092751	0.982512	0.105424	1.17e-20
Sarcomere positive	chr11:45834201_T_C	11	45834201	T	0.253948	0.240107	0.043668	3.83e-08	32565.4	0.263556	0.400391	0.050432	2.03e-15
Sarcomere positive	chr11:45871861_G_A	11	45871861	A	0.51658	0.02325	0.037505	0.535312	33523.8	0.521131	0.324115	0.043097	5.45e-14
Sarcomere positive	chr11:46038617_A_G	11	46038617	A	0.035527	-0.23554	0.122273	0.054065	22984	0.033127	-0.91959	0.132293	3.62e-12
Sarcomere positive	chr11:46101304_T_C	11	46101304	T	0.052666	0.780264	0.077376	6.5e-24	39321.5	0.053038	1.08839	0.086799	4.56e-36
Sarcomere positive	chr11:46135655_C_T	11	46135655	T	0.585484	-0.28027	0.038359	2.74e-13	32923.4	0.607946	-0.70483	0.053148	3.87e-40
Sarcomere positive	chr11:46180693_A_G	11	46180693	A	0.482823	0.085209	0.038705	0.027701	31475.4	0.496665	0.638292	0.054649	1.62e-31
Sarcomere positive	chr11:46197992_A_G	11	46197992	A	0.052626	0.818535	0.072477	1.41e-29	44837.4	0.053975	1.08752	0.084232	3.9e-38
Sarcomere positive	chr11:46245900_G_T	11	46245900	G	0.110488	0.042276	0.063009	0.502251	30180.2	0.106467	0.426904	0.069675	8.95e-10
Sarcomere positive	chr11:47362465_C_G	11	47362465	C	0.189587	0.318257	0.048303	4.44e-11	32806.7	0.187955	0.62885	0.059393	3.39e-26
Sarcomere positive	chr11:47527052_T_G	11	47527052	T	0.361932	0.152755	0.040107	0.00014	31686	0.36701	0.338151	0.044575	3.3e-14
Sarcomere positive	chr11:48230522_G_T	11	48230522	G	0.057725	0.252303	0.079671	0.001541	34098	0.054092	0.593536	0.085882	4.81e-12
Sarcomere positive	chr11:49496852_G_T	11	49496852	G	0.295977	-0.13496	0.043793	0.002057	29458.2	0.311399	-0.71464	0.063524	2.32e-29
Sarcomere positive	chr11:49638624_A_C	11	49638624	A	0.012931	1.07725	0.168728	1.72e-10	32366.8	0.013151	-11.648	0.366928	3.76e-221
Sarcomere positive	chr11:50397883_A_G	11	50397883	G	0.807822	-0.35773	0.053209	1.78e-11	26747.3	0.823451	-1.40009	0.081577	5.04e-66
Sarcomere positive	chr11:55022705_C_G	11	55022705	C	0.029871	0.065141	0.140062	0.641869	20714.9	0.032705	2.83489	0.214399	6.51e-40
Sarcomere positive	chr11:55119421_A_T	11	55119421	A	0.231758	0.035138	0.050465	0.486251	25970.6	0.246274	0.900427	0.084014	8.42e-27
Sarcomere positive	chr11:55290368_G_C	11	55290368	G	0.019349	0.499299	0.149554	0.000842	27736.9	0.01838	0.999826	0.161181	5.53e-10
Sarcomere positive	chr11:55303837_G_A	11	55303837	G	0.132357	0.331733	0.054431	1.1e-09	34574.2	0.124032	1.76233	0.09414	3.38e-78
Sarcomere positive	chr11:55332779_A_G	11	55332779	A	0.077279	0.045171	0.142197	0.750739	8168.11	0.075367	-1.56022	0.187011	7.25e-17
Sarcomere positive	chr11:55362513_G_A	11	55362513	G	0.269719	0.091252	0.042784	0.032937	32656.9	0.262312	1.99499	0.088014	9.52e-114
Sarcomere positive	chr11:55448446_C_A	11	55448446	C	0.380472	0.259355	0.046013	1.73e-08	23565.4	0.372638	0.51554	0.061374	4.47e-17
Sarcomere positive	chr11:55514579_C_T	11	55514579	C	0.088352	0.944909	0.094557	1.64e-23	16252.6	0.086136	2.02451	0.152745	4.27e-40
Sarcomere positive	chr11:55576096_G_A	11	55576096	G	0.018394	-0.06408	0.148421	0.665951	29607	0.018176	-1.57322	0.17424	1.73e-19
Sarcomere positive	chr11:56016318_G_C	11	56016318	G	0.063684	0.635863	0.081438	5.81e-15	29716.9	0.067491	1.64481	0.151358	1.65e-27
Sarcomere positive	chr11:56152998_A_G	11	56152998	A	0.079205	-0.26989	0.081158	0.000882	24503.6	0.088535	-2.88485	0.159422	3.45e-73
Sarcomere positive	chr11:56205215_A_G	11	56205215	G	0.626095	0.132086	0.039986	0.000956	31450.8	0.632957	1.51195	0.086154	6.02e-69
Sarcomere positive	chr11:56311050_T_C	11	56311050	T	0.105495	0.67281	0.120151	2.15e-08	8613.69	0.026117	0.700553	0.121623	8.41e-09
Sarcomere positive	chr11:56406739_G_A	11	56406739	G	0.012614	1.1974	0.152684	4.42e-15	40495.9	0.01246	3.24754	0.239724	8.25e-42
Sarcomere positive	chr11:56713855_A_G	11	56713855	A	0.047875	0.72264	0.087405	1.37e-16	33747.8	0.045533	0.882689	0.105181	4.78e-17
Sarcomere positive	chr11:57236915_T_C	11	57236915	T	0.07249	0.571485	0.06855	7.64e-17	37202.8	0.073895	0.494139	0.073527	1.81e-11
Sarcomere positive	chr11:58541186_A_G	11	58541186	A	0.016604	0.860308	0.131658	6.39e-11	41563.8	0.016192	1.03107	0.132205	6.24e-15
Sarcomere positive	chr11:58644709_T_C	11	58644709	T	0.089691	0.506145	0.072335	2.61e-12	27516.6	0.092925	0.555891	0.07633	3.27e-13
Sarcomere positive	chr11:58913162_T_C	11	58913162	T	0.083513	0.565586	0.067737	6.84e-17	33462.9	0.08691	0.574273	0.073826	7.32e-15
Sarcomere positive	chr11:58923820_A_G	11	58923820	A	0.416557	-0.23712	0.040369	4.26e-09	29698	0.418945	-0.26936	0.041637	9.85e-11
Sarcomere positive	chr11:59050504_A_G	11	59050504	A	0.017398	0.719329	0.150031	1.63e-06	30579.8	0.014585	0.79902	0.150566	1.12e-07
Sarcomere positive	chr11:59075896_A_G	11	59075896	A	0.013551	1.0453	0.159516	5.64e-11	34578.4	0.012306	1.94321	0.202434	8.05e-22
Sarcomere positive	chr11:59603894_A_G	11	59603894	G	0.822977	-0.28297	0.062003	5.02e-06	21005.5	0.82518	-0.40144	0.064392	4.54e-10
Sarcomere positive	chr11:59748926_T_C	11	59748926	T	0.019593	0.061346	0.146117	0.674601	28713.7	0.022199	-2.30024	0.174344	9.55e-40
Sarcomere positive	chr11:59956203_T_A	11	59956203	T	0.055275	0.603255	0.088023	7.21e-12	29058.5	0.051901	0.504502	0.08836	1.13e-08
Sarcomere positive	chr11:60093057_G_A	11	60093057	G	0.036283	0.388232	0.108286	0.000337	28708.4	0.040666	0.534764	0.109609	1.07e-06
Sarcomere positive	chr11:60755419_T_A	11	60755419	T	0.032899	1.11145	0.15385	5.04e-13	15585.2	0.036675	1.08055	0.15425	2.47e-12
Sarcomere positive	chr11:60892077_T_C	11	60892077	T	0.065068	0.808241	0.130842	6.52e-10	11269.8	0.044666	0.780364	0.131131	2.66e-09
Sarcomere positive	chr11:61322788_T_C	11	61322788	T	0.012962	1.43786	0.23793	1.51e-09	16223	0.0108	1.53209	0.238291	1.28e-10
Sarcomere positive	chr11:62157631_T_A	11	62157631	T	0.012506	1.1527	0.172288	2.22e-11	32079.8	0.010234	0.95692	0.173259	3.33e-08
Sarcomere positive	chr11:62609104_C_T	11	62609104	C	0.014773	1.17534	0.141722	1.1e-16	40213.8	0.01191	0.957519	0.142547	1.85e-11
Sarcomere positive	chr11:64055562_T_C	11	64055562	T	0.014737	1.0496	0.135606	9.94e-15	44044	0.014988	1.04048	0.135731	1.78e-14
Sarcomere positive	chr13:29537036_G_C	13	29537036	C	0.906387	-0.29665	0.060001	7.65e-07	38526.1	0.907212	-0.29665	0.060019	7.71e-07
Sarcomere positive	chr13:73870643_T_C	13	73870643	T	0.020575	0.701989	0.141813	7.42e-07	29033	0.018108	0.701989	0.14187	7.49e-07
Sarcomere positive	chr14:68252852_T_A	14	68252852	T	0.044183	0.506141	0.09031	2.09e-08	34158.5	0.048147	0.50486	0.090351	2.3e-08
Sarcomere positive	chr14:77630603_A_T	14	77630603	A	0.042177	0.444331	0.085233	1.86e-07	40098.3	0.0397	0.443031	0.085261	2.03e-07
Sarcomere positive	chr15:38846708_A_G	15	38846708	A	0.023154	0.655858	0.135521	1.3e-06	28325.5	0.018728	0.655858	0.135575	1.31e-06
Sarcomere positive	chr15:85330745_T_C	15	85330745	T	0.463884	0.233509	0.038008	8.06e-10	32740.2	0.461843	0.233509	0.038029	8.24e-10
Sarcomere positive	chr16:10357718_C_T	16	10357718	T	0.533148	-0.19474	0.04024	1.3e-06	29195.1	0.551119	-0.19474	0.040255	1.31e-06
Sarcomere positive	chr17:67322589_T_C	17	67322589	T	0.015192	0.707858	0.141028	5.19e-07	39549.7	0.0161	0.707858	0.141071	5.23e-07
Sarcomere positive	chr18:34263060_C_G	18	34263060	G	0.645341	-0.22069	0.039236	1.86e-08	33390.1	0.651726	-0.22069	0.039254	1.89e-08
Sarcomere positive	chr20:17311059_A_C	20	17311059	C	0.549042	-0.20848	0.0388	7.73e-08	31564.4	0.566732	-0.20848	0.038817	7.83e-08
Sarcomere positive	chr21:30534685_A_G	21	30534685	A	0.16049	-0.30961	0.060654	3.32e-07	23732	0.157084	-0.30961	0.060686	3.36e-07
Abbreviations: b, effect size; bJ, effect size of the joint analysis; bJ_se, standard error of bJ; bp, genomic position (GRCh37); Chr, chromosome; freq, frequency of the effect allele in the meta-analysis; freq_geno, frequency of the effect allele in the reference sample (UK Biobank); n, estimated effective sample size; pJ, p-value of the joint analysis; refA, effect allele; se, standard error of…

## Sheet: S4
Supplementary Table 4: Common variant heritability in hypertrophic cardiomyopathy (HCM)
Back to list
A) Genome-wide heritability using LDSC
Analysis	Cases	Controls	h2SNP*	SE
All comers	5900	68359	0.17	0.02
HCMSARC+	1776	29414	0.04	0.03
HCMSARC-	3860	38942	0.21	0.02
B) Genome-wide heritability using GREML (meta-analysis of 3 largest strata)
Analysis	HCMR		CAN		NL		Meta-analysis (fixed effects)			Meta-analysis (random effects)
	h2SNP*	SE	h2SNP*	SE	h2SNP*	SE	h2SNP*	SE	P	h2SNP*	SE	P
All comers	0.27	0.02	0.42	0.04	0.08	0.03	0.25	0.02	<0.0001	0.26	0.1	0.0095
HCMSARC+	0.12	0.05	0.61	0.13	0.12	0.07	0.16	0.04	<0.0001	0.26	0.15	0.086
HCMSARC-	0.3	0.03	0.47	0.06	0.1	0.06	0.29	0.02	<0.0001	0.29	0.1	0.0062
*Heritability attributable to common genetic variation (h2SNP) reported on a liability scale assuming a disease prevalence of 0.002
Abbreviations: CAN, Canadian stratum; GREML, Genome-based restricted maximum likelihood method; LDSC, linkage disequilibrium score regression method; HCMR, Hypertrophic cardiomyopathy registry stratum; HCMSARC-, non-sarcomeric hypertrophic cardiomyopathy (absence of rare disease causing variant); HCMSARC+, sarcomeric hypertrophic cardiomyopathy (in presence of rare disease causing variant); NL, N…

## Sheet: S5
Supplementary Table 5: Loci with same causal variant in hypertrophic (HCM) and dilated cardiomyopathies (DCM) using GWAS-PW
Back to list
Locusname*	chr	start	end	PPA3	PPA4	Lead HCM variant	EA/NEA	EAF	HCM b	HCM P	DCM b	DCM P
HSPB7	1	15841566	16857323	0.97	0.019	rs1048302	T/G	0.326	0.253	8.47e-30	-0.151	3.36e-05
SVIL	10	29323236	29782854	0.98	0.002	rs6481586	G/C	0.766	0.119	4.4e-06	-0.159	2.86e-05
BAG3	10	120916432	121915419	0.99	0	rs2234962	T/C	0.789	-0.372	1.39e-49	0.2606	2.32e-09
CCT8	21	30036769	31036560	0.93	0.008	rs62222424	G/A	0.934	0.279	1.21e-09	-0.233	0.000409
* Locus name using the highest ranking gene in OpenTarget variant to gene (V2G) mapping
Abbreviations: b, regression coefficient; DCM, dilated cardiomyopathy; EA/NEA, effect/non-effect allele; EAF, effect allele frequency; HCM, hypertrophic cardiomyopathy; PPA3, posterior probability of model 3 (shared association in HCM and DCM); PPA4, posterior probability of model 4 (two distinct associations in HCM and DCM).

## Sheet: S6
Supplementary Table 6: SVIL loss of function variants identified in hypertrophic cardiomyopathy cases and controls
Back to list
Table S6a: List of SVIL variants with annotations
Cohort	TYPE	N carriers	chr	GRCh38	GRCh37	REF	ALT	gnomAD (NFE) v2.1.1	VEP	c. (MANE)	p. (MANE)	Exon (ENSG00000197321.14)	Exon median read count per base in LV (GTEx v8)	Variant identifier in Figure 2	Low confidence loss of function
GeL	CONTROL	2	10	29555050	29843979	C	T	4.658e-05	splice donor variant	c.8+1G>A	p.?	10(+1)	0.58	c.8+1G>A	Yes (first 100bp—region of predicted NMD escape)
BRRD	CONTROL	1	10	29554822	29843751	G	A	.	stop gained	c.121C>T	p.(Arg41*)	11	0.548	p.Arg41*
GeL	CONTROL	1	10	29550941	29839870	TC	T	.	frameshift variant	c.482del	p.(Arg161Lysfs*40)	12	0.804	p.Arg161Lysfs*40
GeL	CONTROL	1	10	29550923	29839852	G	T	.	stop gained	c.501C>A	p.(Tyr167*)	12	0.804	p.Tyr167*
BRRD	HCM	1	10	29550661	29839590	G	A	.	stop gained	c.763C>T	p.(Gln255*)	12	0.804	p.Gln255*
GeL	CONTROL	1	10	29533286	29822215	G	A	.	stop gained	c.1081C>T	p.(Arg361*)	14	0.831	p.Arg361*	Yes (not LV dominant transcript - ENST00000375400)
BRRD	CONTROL	1	10	29533245	29822174	A	AC	1.759e-05	frameshift variant	c.1121dup	p.(His375Serfs*16)	14	0.831	p.His375Serfs*16	Yes (not LV dominant transcript - ENST00000375400)
GeL	CONTROL	1	10	29532528	29821457	C	G	.	splice donor variant	c.1838+1G>C	p.?	14(+1)	0.831	c.1838+1G>C	Yes (not LV dominant transcript - ENST00000375400)
GeL	CONTROL	1	10	29530648	29819577	G	A	2.323e-05	stop gained	c.2065C>T	p.(Arg689*)	17	1.02	p.Arg689*
Oxford Lab	HCM	1	10	29524588	29813517	T	A	.	stop gained	c.2470A>T	p.(Lys824*)	20	1.32	p.Lys824*
GeL	CONTROL	1	10	29522550	29811479	C	T	.	stop gained	c.3249G>A	p.(Trp1083*)	22	1.8	p.Trp1083*
GeL	CONTROL	1	10	29522440	29811369	G	T	.	stop gained	c.3359C>A	p.(Ser1120*)	22	1.8	p.Ser1120*
BRRD	CONTROL	1	10	29491017	29779946	A	T	.	stop gained	c.4022T>A	p.(Leu1341*)	30	2.09	p.Leu1341*
GeL	CONTROL	2	10	29490845	29779774	A	T	8.846e-06	splice donor variant	c.4192+2T>A	p.?	30(+2)	2.09	c.4192+2T>A
GeL	CONTROL	1	10	29488629	29777558	G	T	.	stop gained	c.4320C>A	p.(Tyr1440*)	31	2.5	p.Tyr1440*
GeL	HCM	1	10	29484765	29773694	G	A	8.8e-06	stop gained	c.4846C>T	p.(Arg1616*)	34	3.38	p.Arg1616*
Oxford Lab	HCM	1	10	29471214	29760143	G	GG	.	frameshift variant	c.5559dup	p.(Cys1854Leufs*27)	40	1.88	p.Cys1854Leufs*27
GeL	CONTROL	1	10	29471212	29760141	CAG	C	0	frameshift variant	c.5559_5560del	p.(Cys1854Phefs*26)	40	1.88	p.Cys1854Phefs*26
UKB	CONTROL	1	10	29471212	29760141	CAG	C	0	frameshift variant	c.5559_5560del	p.(Cys1854Phefs*26)	40	1.88	p.Cys1854Phefs*26
BRRD	HCM	1	10	29470485	29759414	T	A	.	splice acceptor variant	c.5636-2A>T	p.?	41(-2)	4.24	c.5636-2A>T
GeL	HCM	1	10	29467865	29756794	C	A	3.872e-05	stop gained	c.5854G>T	p.(Glu1952*)	42	4.85	p.Glu1952*
GeL	HCM	1	10	29462325	29751254	CAT	C	.	frameshift variant	c.6352_6353del	p.(Met2118Valfs*12)	45	7.62	p.Met2118Valfs*12
GeL	CONTROL	2	10	29458448	29747377	CG	C	3.384e-05	frameshift variant	c.6543del	p.(Asp2182Thrfs*8)	46	4.74	p.Asp2182Thrfs*8	Yes (last exon—region of predicted NMD escape)
Table S6b: Association analysis restricted to high confidence loss of function variants affecting the primary LV transcript (ENST00000375400)
Cohort	HCM	CONTROLS	OR (95%CI)	P
BRRD	2/232	2/8356	35.9 (2.6-491.9)	0.004
GeL	3/695	9/24114	11.6 (2.0-46.4)	0.004
Oxford Lab	2/911	1/4999	11.0 (0.6-644.7)	0.064
Meta-analysis	1845	37481	15.3 (5.7-41.3)	7.05e-08
Abbreviations: ALT, alternate allele; BRRD, Bioresource of rare diseases; GeL, Genomics England; gnomAD (NFE), alternate allele frequency in the non-finnish European population of the genome aggregation database release v2.1.1; GTEx, Genotype Tissue Expression project; GRCh37/38, Genome Reference Consortium Human Build 37/38; LV, left ventricle; MANE, transcript of the Matched Annotation from the…

## Sheet: S7
Supplementary Table 7: UK Biobank cardiac magnetic resonance cohort - clinical and imaging characteristics
Back to list
Variable	Entire cohort (N=36,083)	Male (N=16,738)	Female (N=19,345)
Age at CMR, years, mean (SD)	63.4 (7.5)	63.9 (7.7)	62.9 (7.4)
Height, cm, mean (SD)	169.5 (9.2)	176.7 (6.6)	163.4 (6.2)
Weight, kg, mean (SD)	76 (15.0)	83.9 (13.2)	69.1 (12.9)
Body mass index, kg/m2, mean (SD)	26.34 (4.3)	26.9 (3.8)	25.9 (4.6)
Systolic blood pressure, mmHg, mean (SD)	138.2 (18.3)	141.6 (17.0)	135.2 (18.8)
Diastolic blood pressure, mmHg, mean (SD)	78.6 (10.0)	80.7 (9.7)	76.9 (9.9)
Mean arterial pressure, mmHg, mean (SD)	98.5 (11.5)	101.0 (10.9)	96.3 (11.6)
Hypertension (by ICD10 or self-reported), N (%)	9,105 (25.2)	5,071 (30.3)	4,034 (20.9)
Dyslipidaemia (by ICD10 or self-reported), N (%)	5,640 (15.6)	3,355 (20.0)	2,285 (11.8)
Diabetes (by ICD10 or self-reported), N (%)	1,511 (4.2)	934 (5.6)	577 (3.0)
Imaging centre (Cheadle), N (%)	19,404 (53.8)	9,123 (54.5)	10,281 (53.1)
UK BiLEVE array, N (%)	3,281 (9.1)	1,683 (10.1)	1,598 (8.3)
10 left ventricular phenotypes included in the GWAS
Left ventricular end-diastolic volume, indexed* [LVEDVi], ml/m2	77.7 (13.8)	83.0 (14.6)	73.2 (11.2)
Left ventricular end-systolic volume, indexed* [LVESVi], ml/m2	31.5 (8.2)	35.0 (8.6)	28.5 (6.5)
Left ventricular ejection fraction [LVEF], %	59.7 (6.0)	58.0 (5.9)	61.2 (5.6)
Left ventricular mass, indexed* [LVMi], g/m2	44.9 (8.3)	50.5 (7.4)	40.0 (5.5)
Left ventricular concentricity index [LVconc], g/ml	0.58 (0.09)	0.62 (0.09)	0.55 (0.07)
Mean left ventricular wall thickness [meanWT], mm	5.7 (0.8)	6.2 (0.7)	5.2 (0.5)
Maximal left ventricular wall thickness [maxWT], mm	9.4 (1.6)	10.3 (1.4)	8.6 (1.3)
Global radial strain [strainrad], %	45.3 (8.3)	42.5 (7.7)	47.7 (7.9)
Global longitudinal strain [strainlong], %	-18.5 (2.8)	-17.9 (2.7)	-19.2 (2.7)
Global circumferential strain [straincirc], %	-22.4 (3.3)	-21.2 (3.2)	-23.4 (3.1)
*Indexed values are derived by dividing measure by body surface area (BSA).
Abbreviations: ICD10, international classification of diseases code 10th revision; N, number; SD, standard deviation.

## Sheet: S8
Supplementary Table 8: UK Biobank cardiac magnetic resonance cohort - genome-wide significant loci and HCM lookups
Back to list
Locus	Lead SNP	GRCh37	Pubmed ID if in GWAS catalog (LV imaging trait, as of November 2022) ##	Proxy variant for OpenTargets	Proxy R^2	Closest Gene	OpenTargets V2G Gene	FUMA mapped gene with evidence in mendelian heart disease	minP	Lead LV trait	Other LV traits with P<5x10-8	EA	NEA	EAF	LVEF#			LVconc			LVM (indexed for BSA)			LVEDV (indexed for BSA)			LVESV (indexed for BSA)			straincirc			strainrad			strainlong			meanWT			maxWT			HCM*
															b	SE	P	b	SE	P	b	SE	P	b	SE	P	b	SE	P	b	SE	P	b	SE	P	b	SE	P	b	SE	P	b	SE	P	Proxy-EA(R2)	b	SE	P
1	rs2503715	1:2144107		NA	NA	FAAP20	FAAP20		3.5e-10	LVconc	strain_circ	A	G	0.127376	-0.289922	0.0663162	1.3e-05	-0.00521196	0.000841498	3.5e-10	-0.126566	0.071629	0.077	0.483249	0.143552	0.00076	0.43069	0.0851804	2e-07	0.205798	0.0358198	5.3e-09	-0.412153	0.0892288	3.9e-06	0.0952761	0.031724	0.0027	-0.0242683	0.00571712	2.2e-05	-0.0511248	0.0136898	0.00019	NA	-0.211117	0.043331	1.12e-06
2	rs10864434	1:6262231		NA	NA	RNF207	RNF207		1.9e-08	LVESV		A	T	0.597354	0.191028	0.0440833	9.2e-06	0.00196417	0.000559381	0.00049	-0.097061	0.047616	0.042	-0.401002	0.0954273	2.6e-05	-0.314833	0.0566244	1.9e-08	-0.101473	0.0238183	1.1e-05	0.239318	0.0593326	5.5e-05	-0.0511797	0.0211078	0.015	0.00268579	0.00380111	0.48	0.0160124	0.00910288	0.079	rs11121478-A(0.9917)	0.111924	0.027039	3.52e-05
3	rs1048237	1:16341733	32382064, 33495596, 35278270	NA	NA	CLCNKA	HSPB7		1.3e-20	LVESV	LVEF,strain_circ,strain_rad	T	C	0.409444	0.378308	0.0428002	4.3e-19	0.00176653	0.000543099	0.00061	-0.160241	0.0462288	0.00053	-0.499019	0.0926471	7.2e-08	-0.502544	0.0549748	1.3e-20	-0.19012	0.0231206	2e-17	0.367109	0.0575947	1.8e-10	-0.0887871	0.0204603	1.4e-05	-0.000308031	0.00368979	0.93	0.0165823	0.00883191	0.06	NA	0.236953	0.021567	4.78e-28
4	rs539855797	1:26383248		rs11247852	0.8326	SLC30A2	TRIM63	TRIM63	7.9e-11	strain_long		ATT	A	0.747902	-0.0687984	0.0493416	0.2	-9.79369e-05	0.000626105	0.87	-0.0905879	0.0532941	0.089	-0.0919999	0.106807	0.39	0.0233784	0.0633767	0.68	0.118376	0.0266593	1.3e-05	-0.215046	0.0664096	0.0012	0.153575	0.0236161	7.9e-11	-0.00158678	0.00425421	0.71	0.0197959	0.0101882	0.052	rs11247852-G(0.8326)	-0.044583	0.027191	0.101076
5	rs9429079	1:46003445		NA	NA	PRDX1	TESK2		6.3e-09	LVESV		T	C	0.564354	0.129668	0.0426438	0.0027	0.00203729	0.000541114	0.00011	-0.153493	0.0460613	0.00086	-0.503026	0.0923114	5.1e-08	-0.314361	0.0547756	6.3e-09	-0.0700327	0.0230374	0.0013	0.0772586	0.0573873	0.18	-0.0120763	0.0203994	0.55	0.00164102	0.00367671	0.66	-0.00899534	0.00880323	0.31	NA	0.044327	0.021783	0.041874
6	rs4073778	1:116297758	33495596	NA	NA	CASQ2	CASQ2	CASQ2	5.8e-12	strain_rad	meanWT	C	A	0.437844	-0.0406515	0.0429606	0.25	0.00120381	0.000545134	0.018	0.196776	0.0464016	2.2e-05	0.237092	0.0929933	0.011	0.130466	0.0551802	0.022	-0.014965	0.0232101	0.65	0.397992	0.0578175	5.8e-12	-0.0869767	0.0205731	2.4e-05	0.0207367	0.00370455	2.2e-08	0.0318209	0.00886781	0.00033	NA	0.056219	0.022067	0.010864
7	rs11350672	2:36676177		rs2023549	0.8707	CRIM1	CRIM1		6.8e-09	LVEDV		GT	G	0.680595	-0.0158017	0.0461897	0.75	0.000987961	0.000586223	0.13	-0.243591	0.0498949	1e-06	-0.579984	0.100074	6.8e-09	-0.231439	0.0593612	7.3e-05	-0.0505209	0.0249649	0.053	0.0443296	0.0621356	0.48	-0.00138223	0.0221214	0.95	-0.00699555	0.00398169	0.079	-0.0273616	0.00954251	0.0041	rs2023549-G(0.8707)	0.015183	0.023641	0.520749
8	rs2723086	2:65297686		NA	NA	CEP68	CEP68		3.1e-08	meanWT		C	T	0.66255	0.141018	0.0445767	0.0013	0.00253918	0.000565751	2e-05	0.162608	0.0481519	0.00073	-0.0119007	0.0965779	0.9	-0.124872	0.0572875	0.032	-0.0769988	0.0240956	0.0015	0.142703	0.0599718	0.017	0.00792074	0.0213357	0.71	0.0212633	0.00384226	3.1e-08	0.0352569	0.00920594	0.00013	NA	0.08443	0.02249	0.000175
9	rs2562845	2:179514433	33495596, 32382064, 35278270	NA	NA	PLEKHA3	FKBP7	TTN	5.6e-32	LVESV	LVEF,LVM,LVEDV,strain_circ,strain_rad	T	C	0.803573	-0.487188	0.0530386	4.2e-20	-0.000952108	0.000673146	0.19	0.536309	0.0572978	8e-21	1.04162	0.114922	1.3e-19	0.806108	0.0681686	5.6e-32	0.27809	0.0286641	1.2e-22	-0.538094	0.0713426	4.6e-14	0.129165	0.0254014	3.7e-07	0.0188764	0.00457177	3.6e-05	0.0245381	0.0109496	0.025	NA	-0.003323	0.026613	0.900621
10	rs17531631	2:201224637		NA	NA	SPATS2L	SPATS2L		2.3e-08	LVconc		G	T	0.657257	-0.100412	0.0448343	0.023	-0.00325676	0.000569021	2.3e-08	0.00509646	0.0484342	0.92	0.46433	0.0971441	1.8e-06	0.263694	0.0576234	3.4e-06	0.0684896	0.0242311	0.0021	-0.0269415	0.0603092	0.66	0.0138095	0.0214904	0.52	-0.0136098	0.00386479	0.00043	-0.0307841	0.00926101	0.00089	NA	-0.081508	0.023437	0.000509
11	rs2618146	2:218302013		NA	NA	TNP1	-		8.4e-10	meanWT		A	G	0.67449	-0.0996797	0.0454703	0.026	0.00214812	0.000577092	0.00027	0.21628	0.0491216	1.1e-05	0.0603774	0.0985228	0.54	0.0873303	0.0584412	0.11	0.0119662	0.0245758	0.73	0.0501562	0.061167	0.41	0.0288417	0.0217567	0.18	0.0240521	0.00391898	8.4e-10	0.0268006	0.00938943	0.0043	NA	0.047337	0.023274	0.041978
12	rs2170454	3:14294549		NA	NA	LSM3	SLC6A6	TMEM43	6.9e-13	LVESV	strain_circ	T	C	0.457772	0.220341	0.0425164	1.4e-07	0.00113949	0.000540197	0.03	-0.205275	0.0459557	7.9e-06	-0.495594	0.0920797	7.4e-08	-0.388969	0.0546201	6.9e-13	-0.127186	0.0229748	1.7e-08	0.273911	0.0572023	1.7e-06	-0.0456146	0.0203753	0.025	-0.00837008	0.00367009	0.023	-0.00153906	0.00878208	0.86	NA	0.112028	0.022287	5.09e-07
13	rs62253179	3:69906486	35278270, 36598836	NA	NA	MITF	MITF		4e-13	meanWT	LVconc,strain_rad	C	A	0.815736	-0.221481	0.055074	8.6e-05	-0.00481763	0.00069975	2.1e-11	-0.259412	0.059525	1.3e-05	0.230763	0.119268	0.053	0.271207	0.0707478	0.00023	0.143504	0.0297528	1.7e-06	-0.472804	0.074078	1.7e-10	0.0125967	0.0263599	0.63	-0.0344837	0.00475344	4e-13	-0.0544377	0.0113767	1.7e-06	NA	-0.106822	0.028386	0.000169
14	rs138545398	3:134419103		NA	NA	KY	EPHB1		1.5e-09	LVESV		C	CG	0.930294	-0.342326	0.0836728	5.8e-05	-0.00214249	0.00106311	0.036	0.363576	0.09044	5.8e-05	0.885274	0.181211	1e-06	0.66459	0.107491	1.5e-09	0.121588	0.045216	0.009	-0.296335	0.112578	0.0085	0.0137121	0.0400967	0.73	0.00362815	0.00722498	0.62	0.0206832	0.0172964	0.23	rs76369427-A**	-0.093247	0.0433	0.0313
15	rs62287933	3:158290565		NA	NA	MLF1	RARRES1		2.6e-09	LVESV	strain_circ	A	G	0.493789	0.168451	0.0424057	5.9e-05	0.000342233	0.000538791	0.48	-0.219273	0.0458358	1.7e-06	-0.458926	0.0918396	5.8e-07	-0.313668	0.0544776	2.6e-09	-0.121468	0.0229109	3.6e-08	0.129963	0.0570433	0.023	-0.0278313	0.0203122	0.17	-0.0102175	0.00366013	0.0052	-0.0222991	0.00875708	0.011	rs1836688-A(1.0)	0.08664	0.021544	5.84e-05
16	rs4894808	3:171833266	36598836	NA	NA	FNDC3B	FNDC3B		4e-09	LVconc		G	C	0.600338	-0.0188369	0.0441661	0.74	-0.00327085	0.000561158	4e-09	-0.0257897	0.0477384	0.59	0.364119	0.0956517	0.00014	0.172068	0.0567389	0.0018	0.0593379	0.0238656	0.0096	-0.104358	0.0594202	0.079	-0.0298343	0.0211577	0.16	-0.0131531	0.00381243	0.00056	-0.0493036	0.00912243	6.5e-08	rs4894803-A(0.8346)	-0.171397	0.023344	2.19e-13
17	rs144910885	4:16028920		NA	NA	PROM1	PROM1		1.1e-09	LVESV		A	AACACACACACAC	0.844434	-0.298645	0.05972	4.6e-07	-0.00126592	0.000757885	0.083	0.172978	0.0645824	0.0074	0.503864	0.129341	9.8e-05	0.466835	0.0768131	1.1e-09	0.15853	0.0322809	1.7e-06	-0.244152	0.0803058	0.0024	0.085946	0.0285717	0.0026	0.00777661	0.00515278	0.13	-0.0282476	0.012322	0.022	rs1850507-T**	-0.089419	0.026789	0.000849
18	rs10057570	5:56948712		NA	NA	ACTBL2	PLK2		8.4e-10	strain_circ		A	T	0.815619	0.220009	0.055044	0.0001	0.00157956	0.000699542	0.036	-0.033135	0.0595382	0.58	-0.348631	0.119343	0.0035	-0.297704	0.0707872	4.5e-05	-0.187674	0.0297573	8.4e-10	0.239199	0.074082	0.0012	-0.0487213	0.0263346	0.064	0.0066108	0.00475381	0.16	0.00671492	0.0113715	0.55	rs2161500-T(1.0)	0.1487	0.02881	2.5e-07
19	rs62370998	5:64322176	33495596	NA	NA	SREK1IP1	ADAMTS6		3.1e-08	strain_rad		G	C	0.827162	-0.210915	0.0561639	0.00025	-0.00107005	0.000713774	0.12	0.13639	0.0607468	0.025	0.382701	0.121766	0.0017	0.316114	0.0722241	9.3e-06	0.134969	0.0303571	1.2e-05	-0.418326	0.0755752	3.1e-08	0.0139888	0.0269084	0.6	0.00257133	0.00484924	0.6	0.00718778	0.0115987	0.54	rs713172-T(1.0)	0.006571	0.030188	0.827684
20	rs11242465	5:138762305	35278270	NA	NA	DNAJC18	DNAJC18		3.9e-11	strain_circ	LVEF,LVESV	T	G	0.274692	0.312451	0.0474979	4.8e-11	0.00131637	0.00060364	0.044	-0.0588908	0.0513766	0.25	-0.282382	0.102983	0.0061	-0.364343	0.0610836	2.6e-09	-0.173349	0.0256708	3.9e-11	0.32434	0.0639086	3.9e-07	-0.0457476	0.022735	0.044	0.0026109	0.00410113	0.52	0.0126358	0.0098112	0.2	NA	0.148878	0.023809	4.16e-10
21	rs12521291	5:143507425		NA	NA	YIPF5	YIPF5		1.4e-08	LVEF		G	A	0.334583	0.254505	0.0450108	1.4e-08	0.00153528	0.000572032	0.013	-0.0179668	0.0486854	0.71	-0.253481	0.0975891	0.0094	-0.302637	0.057884	1.7e-07	-0.106222	0.0243314	1.9e-05	0.0967875	0.0605741	0.11	0.0113583	0.0215384	0.6	0.00226993	0.00388657	0.56	0.0325816	0.00929794	0.00046	NA	-0.021031	0.022986	0.360217
22	rs146170154	6:36646768	28394258, 33495596, 36598836	NA	NA	CDKN1A	CDKN1A		7.5e-22	LVconc	LVEF,LVESV,strain_circ,strain_rad,meanWT,maxWT	C	CTA	0.799688	-0.282967	0.053473	1.7e-08	-0.00649071	0.000678939	7.5e-22	-0.287354	0.0578962	6.9e-07	0.379039	0.115924	0.0011	0.382365	0.0688194	1.9e-08	0.251777	0.0289185	1.2e-19	-0.531382	0.0719714	1.5e-13	0.0630219	0.0255526	0.014	-0.0413493	0.00461724	3.4e-19	-0.0681851	0.011052	6.9e-10	rs4151702-G**	-0.26305	0.026186	1.03e-23
23	rs9462738	6:41664501	28394258, 36598836	NA	NA	TFEB	TFEB		3.7e-08	maxWT		G	T	0.656958	0.0488367	0.0445179	0.23	0.00206556	0.000565238	0.00034	0.228913	0.0482017	2e-06	0.104922	0.0965131	0.28	0.0121765	0.0572959	0.86	-0.0688141	0.0240804	0.0031	0.058665	0.0599306	0.33	0.0193368	0.0213033	0.36	0.0205281	0.00384455	9.3e-08	0.0506424	0.00920114	3.7e-08	NA	0.022519	0.023005	0.327636
24	rs2146324	6:43756863		NA	NA	VEGFA	VEGFA		4.9e-09	LVconc		A	C	0.260942	-0.0486506	0.0489035	0.27	-0.00365898	0.000620921	4.9e-09	0.0468499	0.0529516	0.38	0.565511	0.106024	9.6e-08	0.266493	0.0629418	1.6e-05	0.00912938	0.026451	0.63	0.00163698	0.0658305	0.98	-0.045711	0.0234133	0.051	-0.0137151	0.00422245	0.0012	-0.0289847	0.010109	0.0041	NA	-0.043802	0.027438	0.110387
25	rs205653	6:91212135		NA	NA	MAP3K7	MAP3K7		1.7e-08	strain_circ		C	A	0.596387	0.149155	0.0434294	0.00035	0.00141809	0.000551417	0.0092	-0.021782	0.0470234	0.64	-0.237017	0.0941537	0.012	-0.210428	0.0558952	0.00014	-0.127412	0.0234915	1.7e-08	0.20344	0.0584649	0.0005	-0.022715	0.0207983	0.27	0.00524126	0.00375058	0.16	0.00430198	0.00898041	0.63	NA	0.024457	0.022855	0.284571
26	rs1743241	6:118679974	33495596, 19584346, 32814899, 35479509	NA	NA	PLN	SLC35F1	PLN	2e-14	strain_long		G	A	0.438377	0.0285382	0.0428668	0.5	0.000709171	0.000544274	0.18	-0.158409	0.0464108	0.00064	-0.302326	0.0929272	0.0011	-0.143786	0.0551671	0.0091	0.0110417	0.0231844	0.63	-0.183471	0.0577006	0.0015	0.15688	0.0205002	2e-14	-0.0127592	0.00370142	0.00057	0.0206571	0.00885989	0.02	NA	0.087368	0.021549	5.08e-05
27	rs9375071	6:122186687	35479509	NA	NA	GJA1	HSF2		2.8e-08	strain_circ		A	G	0.897349	0.308509	0.0701988	8.9e-06	-0.00270286	0.000891305	0.0022	0.000831402	0.0760096	0.99	0.38547	0.152192	0.011	-0.0908101	0.0903502	0.25	-0.205148	0.0379669	2.8e-08	0.437438	0.0944908	3.7e-06	-0.122323	0.0336177	0.00027	-0.00994714	0.00606176	0.1	-0.00833381	0.0145138	0.57	rs9401451-G(0.969)	-0.045272	0.036222	0.211339
28	rs11367961	6:126085068		rs1977141	0.9959	NCOA7	HEY2	TRDN	8.3e-09	LVconc		TA	T	0.388666	0.00408881	0.0436618	0.95	-0.00316827	0.000554368	8.3e-09	-0.0871625	0.0472707	0.065	0.305174	0.0946489	0.0013	0.116523	0.0561892	0.022	0.0217162	0.0236168	0.31	-0.11699	0.0587768	0.047	-0.0182771	0.0209028	0.38	-0.0192925	0.00377036	3.1e-07	-0.0252086	0.0090285	0.0052	rs1977141-A(0.9959)	-0.0822	0.02299	0.000352
29	rs13222723	7:35490155		NA	NA	TBX20	TBX20		7.9e-09	strain_circ		A	C	0.692226	-0.1944	0.0460792	3.2e-05	-0.000680697	0.000585264	0.23	-0.0288853	0.0498259	0.56	0.0121346	0.0998627	0.9	0.156513	0.0592677	0.0097	0.141294	0.0249221	7.9e-09	-0.261503	0.0620273	2.5e-05	0.0602579	0.0220528	0.0063	-0.00311475	0.00397694	0.43	0.00623377	0.00951646	0.51	NA	-0.013308	0.02322	0.566568
30	rs143741275	7:46637890		NA	NA	IGFBP3	-		8e-11	LVM	LVESV	A	AGTGTGT	0.576518	0.195195	0.0436292	9.2e-06	-0.00073132	0.000554147	0.15	-0.306658	0.0471768	8e-11	-0.416617	0.0945534	1.1e-05	-0.316368	0.0561167	2.8e-08	-0.120409	0.0236008	1.6e-06	0.155236	0.0587389	0.0082	-0.0207018	0.0208815	0.32	-0.0203551	0.00376569	6.5e-08	-0.0319035	0.00900975	0.0004	rs12673771-C**	-0.043226	0.021771	0.047106
31	rs34373805	7:128486363		NA	NA	FLNC	CCDC136	FLNC	2.4e-12	LVESV	LVEDV,strain_circ	C	T	0.8382	-0.298109	0.0579837	2e-07	-0.00174709	0.000736467	0.033	0.24652	0.0626983	8.4e-05	0.694959	0.125662	3.2e-08	0.508696	0.0745794	2.4e-12	0.192848	0.0313639	2.7e-10	-0.415441	0.07806	1e-07	0.0597026	0.0277369	0.031	0.00297077	0.00500434	0.55	-0.000578289	0.0119763	0.96	NA	-0.159002	0.029413	6.6e-08
32	rs4240678	8:11802426	33495596, 35278270	NA	NA	DEFB136	FDFT1		5e-14	strain_rad	LVEF,LVESV,strain_circ,strain_long	C	T	0.597129	0.252179	0.043159	2.8e-09	0.00235774	0.000548394	2.5e-05	0.0141316	0.0467157	0.76	-0.315517	0.0936032	0.00075	-0.322783	0.0555058	3.1e-09	-0.151824	0.0233399	2.7e-11	0.437501	0.0580883	5e-14	-0.119343	0.0206639	7.7e-09	0.0111344	0.00372636	0.0028	0.0198733	0.00891948	0.026	NA	0.064004	0.022413	0.004308
33	rs12541595	8:125857359	28394258, 29403010, 33495596, 31554410, 32382064, 32814899, 35278270, 36598836	NA	NA	MTSS1	MTSS1		5.6e-17	LVEF	LVESV,strain_circ,maxWT	G	T	0.69027	-0.388698	0.0460319	5.6e-17	-0.00275786	0.000584899	9.7e-07	0.0652628	0.0498249	0.19	0.462814	0.099833	3.6e-06	0.48313	0.0592	1.7e-16	0.173153	0.0248944	7.5e-12	-0.283121	0.061957	4.9e-06	0.0243868	0.0220357	0.27	-0.00890137	0.00397458	0.025	-0.0560585	0.00951519	3.8e-09	NA	-0.149316	0.023519	2.24e-10
34	rs62521953	8:141988944	36598836	NA	NA	PTK2	PTK2		5.3e-09	maxWT		A	G	0.506818	-0.0479776	0.0438372	0.28	-0.00265031	0.000557013	4.1e-06	-0.191335	0.0474501	5.5e-05	0.0267873	0.0950745	0.78	0.0423369	0.0563783	0.49	0.0437935	0.0237025	0.053	-0.130312	0.0589907	0.027	-0.00812319	0.0209928	0.7	-0.0183987	0.00378464	1.2e-06	-0.0528839	0.00905859	5.3e-09	rs4961300-A(0.8454)	-0.051577	0.021833	0.018183
35	rs11784619	8:145013775	33495596	NA	NA	PLEC	PLEC		2e-09	strain_rad	LVEF	G	A	0.94307	-0.535626	0.0925194	5.2e-09	-0.00140278	0.00117559	0.24	0.114685	0.100143	0.25	0.350609	0.200654	0.081	0.543911	0.118986	7.4e-06	0.230342	0.0500327	2.7e-06	-0.747062	0.124521	2e-09	0.0478295	0.044241	0.28	-0.00832947	0.00798914	0.3	-0.0123266	0.0191288	0.52	NA	-0.129742	0.05059	0.01035
36	rs11000728	10:75404300	36598836	NA	NA	MYOZ1	MYOZ1	VCL	3.6e-09	maxWT	meanWT	C	G	0.859062	-0.0277393	0.0608858	0.74	-0.00365249	0.000773371	1.9e-06	-0.313672	0.0658774	1.9e-06	-0.101594	0.132022	0.44	0.00933397	0.0782912	1	0.105898	0.0329134	0.0013	-0.227212	0.0819503	0.0056	0.0781684	0.0291187	0.0073	-0.0304566	0.0052565	6.9e-09	-0.0742622	0.0125837	3.6e-09	rs4746139-A(0.9915)	-0.226219	0.030491	1.23e-13
37	rs111555687	10:91579667		NA	NA	KIF20B	KIF20B		1.4e-08	LVM		T	C	0.976145	-0.251353	0.14224	0.066	0.00638328	0.00180673	0.00025	0.873976	0.153903	1.4e-08	0.70526	0.308431	0.022	0.509684	0.182904	0.0069	0.16234	0.0769416	0.048	-0.117165	0.191575	0.54	0.172875	0.0681834	0.011	0.0657012	0.0122873	8.9e-08	0.145179	0.029354	7.6e-07	NA	0.019215	0.081007	0.812496
38	rs1886601	10:114490159		NA	NA	TCF7L2	TCF7L2		2.3e-08	meanWT		G	T	0.702059	-0.0792271	0.0464908	0.065	-0.00279727	0.000590526	2.6e-06	-0.186556	0.0503026	0.00021	0.0519129	0.10081	0.61	0.0706456	0.0597816	0.23	0.0937817	0.0251293	0.00026	-0.263696	0.0625688	2.5e-05	-0.0308807	0.0222663	0.17	-0.0224156	0.00401291	2.3e-08	-0.0421258	0.0096064	1.2e-05	NA	-0.176972	0.023233	2.71e-14
39	rs72840788	10:121415685	32382064, 32382064, 33495596, 32605384, 35278270, 35479509	NA	NA	BAG3	MCMBP	BAG3	9e-36	LVESV	LVEF,LVEDV,strain_circ,strain_rad	G	A	0.785096	-0.619938	0.0520975	2.3e-32	-0.00303495	0.000661742	5.7e-06	0.247463	0.0563647	1.1e-05	0.839005	0.112958	1.1e-13	0.832694	0.066986	9e-36	0.347296	0.0281584	3e-35	-0.589944	0.0701108	3.9e-17	0.127916	0.0249131	2.8e-07	6.03446e-05	0.0044964	0.99	-0.0227334	0.0107612	0.035	NA	-0.37527	0.025514	6.34e-49
40	rs2618512	11:14075947		NA	NA	SPON1	SPON1	RRAS2	1.3e-09	LVESV	LVEDV,strain_circ	A	G	0.522014	-0.160813	0.0428369	0.00012	-0.00187736	0.000543922	0.00032	0.153984	0.046321	0.00089	0.550426	0.0927979	3e-09	0.330753	0.0550796	1.3e-09	0.125513	0.0231719	3.6e-08	-0.266447	0.0576538	3.8e-06	0.0229584	0.0204977	0.26	-0.00143932	0.00369644	0.7	-0.000603851	0.00884765	0.95	rs2697821-G**	-0.107797	0.021425	4.96e-07
41	rs781094097	11:47519794	36598836	rs7129948	1	MTCH2	FNBP4	MYBPC3	1.1e-10	meanWT		ACAAAAAGTT	A	0.857332	0.107597	0.0603195	0.074	-0.00235861	0.000765907	0.0022	-0.331766	0.0652236	3.6e-07	-0.219813	0.130667	0.093	-0.172302	0.0775564	0.028	-0.057457	0.0326325	0.055	0.0936103	0.0811924	0.25	-0.0759432	0.0289083	0.0086	-0.0335528	0.0052042	1.1e-10	-0.0620634	0.0124596	6.3e-07	rs7129948-C(1.0)	-0.002864	0.03119	0.926804
42	rs113819537	12:26348429		NA	NA	BHLHE41	SSPN		2.1e-08	strain_circ		C	G	0.749207	0.142422	0.0488756	0.0028	0.00202438	0.000620529	0.001	-0.0354974	0.0528196	0.5	-0.345194	0.105868	0.0011	-0.259174	0.062861	1.6e-05	-0.144879	0.0264258	2.1e-08	0.186373	0.0657838	0.0046	-0.0305239	0.0233812	0.19	0.00851421	0.00421662	0.043	0.0263719	0.0100954	0.009	rs58747679-T(0.7926)	0.118238	0.024414	1.3e-06
43	rs117742247	12:89991313		NA	NA	POC1B-GALNT4	POC1B		1.1e-09	meanWT		C	T	0.835856	0.0175626	0.0580191	0.83	0.00369564	0.000736616	7.9e-07	0.245404	0.0627007	9.1e-05	-0.0312014	0.125673	0.8	-0.0216457	0.0746207	0.78	0.000532598	0.0313661	0.98	0.0267682	0.078082	0.73	0.0286441	0.0277669	0.3	0.0305158	0.00500444	1.1e-09	0.039133	0.0119824	0.0011	rs57481061-C(0.9753)	0.036906	0.028706	0.198546
44	rs653178	12:112007756	32382064, 33495596, 28394258	NA	NA	ATXN2	SH2B3	MYL2/PTPN11	4.8e-13	LVEDV	LVESV	C	T	0.470803	0.0927317	0.0425399	0.024	0.00238453	0.000540091	1e-05	-0.238767	0.0459637	2.1e-07	-0.666072	0.0921265	4.8e-13	-0.34102	0.0547018	1.4e-10	-0.0318266	0.0229977	0.15	-0.0288315	0.0572499	0.61	0.0289882	0.0203456	0.15	-0.0022073	0.00366905	0.55	0.000664018	0.0087845	0.94	rs17696736-G(0.7119)***	0.038237	0.023592	0.105068
45	rs116904997	12:120668534	33495596, 36598836	NA	NA	RPLP0	PXN		2e-11	LVconc	strain_circ	G	A	0.977694	0.594892	0.144108	8.1e-05	0.0118954	0.0018296	2e-11	0.306191	0.155736	0.049	-1.0561	0.312147	0.00072	-0.877571	0.185343	4.1e-06	-0.447614	0.0778536	1.4e-08	0.778277	0.193807	5.9e-05	-0.0859719	0.0690597	0.21	0.066148	0.012426	1e-07	0.159564	0.0297776	8.4e-08	NA	0.234532	0.083421	0.004946
46	rs7143356	14:23881083		NA	NA	MYH6	NGDN	MYH7	1.9e-10	LVEDV	LVM	T	C	0.621178	0.0690215	0.0436605	0.1	-0.00112199	0.000554678	0.031	0.268898	0.04724	1.3e-08	0.60322	0.0946499	1.9e-10	0.183548	0.0561795	0.0013	-0.0572276	0.023617	0.022	0.201956	0.0587529	0.00059	-0.0530941	0.0208747	0.011	0.00317511	0.00376992	0.4	0.018035	0.00902202	0.046	NA	0.036982	0.022128	0.094658
47	rs4904572	14:89897964		NA	NA	FOXN3	FOXN3		2.9e-09	strain_circ		T	C	0.304661	-0.153491	0.0477369	0.00051	-0.000854615	0.000606466	0.14	-0.0261811	0.0516499	0.61	0.0631069	0.103485	0.54	0.138619	0.0614238	0.013	0.143348	0.0258246	2.9e-09	-0.283038	0.0642449	1.1e-05	0.0273142	0.0228281	0.23	-0.00415521	0.00412252	0.31	-0.00665709	0.00986186	0.5	NA	-0.046967	0.025558	0.066122
48	rs8039472	15:85361644	33495596, 36598836	NA	NA	ALPK3	NMB	ALPK3	2.3e-26	LVconc	meanWT,maxWT	A	G	0.476782	-0.161189	0.0425194	0.00037	-0.00582403	0.000539751	2.3e-26	-0.205393	0.0460131	8.1e-06	0.397979	0.0921808	1.6e-05	0.291845	0.0546933	2.1e-07	0.119463	0.0229906	4.4e-07	-0.233594	0.0572207	4.5e-05	0.0010153	0.020342	0.96	-0.0372755	0.00366982	3.1e-24	-0.0611255	0.00878211	3.4e-12	NA	-0.178528	0.021818	2.92e-16
49	rs6598541	15:99271135	33495596	NA	NA	IGF1R	IGF1R		5e-15	meanWT	LVconc,LVM	A	G	0.358021	0.104153	0.0442929	0.022	-0.00435954	0.000562264	7.4e-15	-0.300406	0.047933	3.7e-10	0.0388088	0.0960271	0.69	-0.0599013	0.0569754	0.27	-0.0292388	0.0239425	0.23	0.0355369	0.0595899	0.55	-0.0560332	0.0211998	0.0082	-0.0299202	0.00382218	5e-15	-0.017899	0.00914666	0.05	NA	-0.00855	0.022458	0.703428
50	rs8062800	16:1006371		NA	NA	LMF1	LMF1		1.7e-09	strain_circ		G	C	0.613078	-0.111901	0.0435848	0.0093	-0.0025092	0.000553767	6.6e-06	0.0601133	0.0471698	0.2	0.43728	0.0944822	3.7e-06	0.257509	0.056057	3e-06	0.137165	0.0235711	1.7e-09	-0.241964	0.0586553	3.7e-05	0.000534199	0.0208513	0.98	-0.00754125	0.00376421	0.045	-0.0108404	0.00901051	0.23	rs2729577-A(1.0)	-0.062628	0.022358	0.005105
51	rs72831120	16:81730005		NA	NA	PLCG2	CMIP		3.3e-08	LVM		A	G	0.890516	-0.0944606	0.0680044	0.11	-0.000813459	0.00086403	0.38	-0.406664	0.0736002	3.3e-08	-0.574446	0.147423	9.8e-05	-0.157043	0.0874671	0.071	0.0294612	0.0367706	0.35	-0.127239	0.0915013	0.16	0.0328819	0.0325434	0.31	-0.0185703	0.00587255	0.0016	-0.0413394	0.0140529	0.0033	NA	0.05147	0.036969	0.163829
52	rs7502466	17:1372970	33495596	NA	NA	CRK	MYO1C		4e-11	LVEDV	LVESV	G	A	0.891027	-0.156069	0.0686189	0.022	-0.00457732	0.000871516	1.1e-07	0.210274	0.0742372	0.0046	0.982783	0.148814	4e-11	0.548203	0.0883113	3.6e-10	0.12665	0.0370986	0.00085	-0.194698	0.0923277	0.035	-0.0309895	0.0328585	0.35	-0.0146223	0.0059206	0.014	-0.0233299	0.0141786	0.1	NA	-0.072145	0.038343	0.059909
53	rs11869286	17:37813856		NA	NA	TCAP	PGAP3		2.7e-10	LVM		G	C	0.336031	-0.0428404	0.0449278	0.33	-0.00164923	0.000570621	0.0028	-0.306966	0.0486082	2.7e-10	-0.34069	0.0974386	0.00047	-0.0995923	0.0578235	0.1	0.0115444	0.0242947	0.67	-0.0265091	0.0604627	0.66	-0.0456967	0.021493	0.033	-0.0179789	0.00387655	3.5e-06	-0.0296415	0.00927913	0.0014	rs931992-G(1.0)***	-0.056642	0.024723	0.021983
54	rs2732685	17:44339408	33495596, 36598836	NA	NA	LRRC37A	KANSL1		2.5e-19	meanWT	LVconc,LVM,maxWT	C	T	0.776903	-0.000242102	0.0512581	0.99	-0.00533512	0.00065102	3.4e-17	-0.352266	0.055457	2.1e-10	0.0930289	0.111167	0.4	0.0353683	0.0659707	0.52	0.0258312	0.0277159	0.27	-0.0928199	0.068977	0.18	-0.0439378	0.0245561	0.074	-0.0397488	0.00442245	2.5e-19	-0.0827433	0.0105863	5.4e-15	rs2732705-T(0.9424)	-0.240655	0.02793	7.3e-18
55	rs12452367	17:53374610	36598836	NA	NA	HLF	HLF		2.1e-10	LVESV	strain_circ	T	C	0.7155	-0.250828	0.047251	6.5e-08	-0.00284302	0.000600126	2.2e-06	-0.00422935	0.0511216	0.93	0.395079	0.102477	0.00012	0.372598	0.0608134	2.1e-10	0.148018	0.0255497	8.2e-10	-0.29381	0.0635858	3.8e-06	0.0485844	0.0225994	0.032	-0.00900797	0.00407734	0.027	-0.0398454	0.00975748	4.4e-05	NA	-0.119596	0.024876	1.55e-06
56	rs569258685	17:64315084		rs12940610	NA	PRKCA	PRKCA		1.9e-09	strain_circ	LVESV	A	AT	0.464967	-0.196014	0.0439017	3.7e-06	-0.00154839	0.000557587	0.0052	0.128845	0.0474978	0.0067	0.438402	0.0952126	4.1e-06	0.327198	0.0565025	2.9e-09	0.136738	0.0237392	1.9e-09	-0.223787	0.05908	0.00015	0.0109672	0.0209825	0.6	0.00243121	0.00378784	0.52	-0.0331922	0.00906595	0.00025	rs12940610-A**	-0.214122	0.022651	3.51e-21
57	rs497999	18:32672836	36598836	NA	NA	MAPRE2	MAPRE2		2.2e-08	LVconc	maxWT	G	A	0.304508	-0.122074	0.0464446	0.0049	-0.00329069	0.00059001	2.2e-08	-0.132992	0.0502529	0.0081	0.155055	0.100703	0.12	0.158331	0.0597557	0.0057	0.0795754	0.0251111	0.00084	-0.199416	0.0624968	0.0014	0.00426518	0.0221997	0.85	-0.0215398	0.00400992	7.8e-08	-0.0534479	0.00959241	2.5e-08	NA	-0.088517	0.024279	0.000269
58	rs501740	18:34244174	35479509, 36598836	NA	NA	KIAA1328	TPGS2	FHOD3	7.8e-09	strain_circ		G	T	0.265209	0.235448	0.0480641	8.7e-07	0.0012432	0.000610583	0.029	0.00578156	0.0520059	0.91	-0.155918	0.104215	0.13	-0.24745	0.0618401	4e-05	-0.1472	0.0259848	7.8e-09	0.335318	0.0646713	2.2e-07	-0.100513	0.022991	1.2e-05	0.00314846	0.00414968	0.45	0.0381534	0.0099317	0.00012	NA	0.257722	0.023483	5.46e-28
59	rs10871753	18:55956865		NA	NA	NEDD4L	NEDD4L		3.2e-11	strain_circ	LVEF,LVESV	G	T	0.48883	-0.228035	0.0425725	2.8e-08	-0.00106343	0.00054082	0.037	0.130196	0.0460625	0.0047	0.378365	0.0923052	4.1e-05	0.342365	0.0547728	3.2e-10	0.15267	0.0230241	3.2e-11	-0.213096	0.0573028	0.0002	0.0640586	0.0203608	0.0017	0.00385429	0.00367605	0.29	0.00116817	0.00879412	0.89	NA	-0.063363	0.022342	0.004582
60	rs12460541	19:46312077	33495596	NA	NA	RSPH6A	DMWD		9.9e-10	LVESV	LVEDV	G	A	0.653789	0.193708	0.0444364	8.9e-06	0.00202344	0.000564567	0.00021	-0.151318	0.0481009	0.0017	-0.526132	0.0963907	4.8e-08	-0.347045	0.0571885	9.9e-10	-0.0918795	0.0240446	0.00013	0.22334	0.0598177	0.00019	-0.0792779	0.0212512	0.00019	0.00177996	0.00383764	0.64	0.00954917	0.00918345	0.3	NA	0.149708	0.022861	6.01e-11
61	rs2070458	22:24159307	33495596, 29403010, 35278270, 36598836	NA	NA	DERL3	SMARCB1		3.9e-19	LVconc	LVEF,LVEDV,LVESV,strain_circ,strain_rad,meanWT,maxWT	A	T	0.200216	0.323518	0.0533414	1.4e-09	0.0061283	0.000677803	3.9e-19	0.116204	0.0577775	0.044	-0.670249	0.115731	7e-09	-0.532775	0.0686594	6e-15	-0.212739	0.0288606	3e-13	0.452953	0.0717955	2.8e-10	-0.0284526	0.0255134	0.26	0.0328768	0.00460685	9.6e-13	0.0698619	0.0110232	2.3e-10	rs2186370-A(1.0)	0.262711	0.025899	3.79e-24
62	rs4820654	22:26162902	33495596, 36598836	NA	NA	MYO18B	MYO18B		3e-16	meanWT	LVconc	A	G	0.637102	-0.0437277	0.04427	0.26	-0.00438065	0.000562533	6.3e-15	-0.147788	0.0479513	0.0021	0.295619	0.096049	0.0021	0.13866	0.0569826	0.01	0.057544	0.0239509	0.011	-0.24	0.0595818	5.6e-05	-0.014239	0.0211852	0.5	-0.0312469	0.00382373	3e-16	-0.0363163	0.00914822	7.2e-05	NA	-0.045238	0.022435	0.043776
# SNP-trait pairs reaching nominal significance (P≤0.001) are marked in bold red font. ## In addition to the GWAS catalog query in November 2022, we also included a recent GWAS of maxWT (PMID 36598836). * Lookup in the HCM summary statistics was performed by either i) matching directly (using chr, pos, effect allele and noneffect allele) if the variant was not ambiguous and achieved at least 90% …
Abbreviations: b, regression coefficient; BSA, body surface area; EA, effect allele; EAF, effect allele frequency; GRCh37, genomic position using the human genome assembly 37 (hg19); HCM, hypertrophic cardiomyopathy; LV, left ventricle/ventricular; LVconc, LV concentricity; LVEDV, LV end-diastolic volume; LVEF, LV ejection fraction; LVESV, LV end-systolic volume; LVM, LV mass; maxWT, maximal LV w…

## Sheet: S9
Supplementary Table 9: Cross-trait genetic correlation results of left ventricular traits and HCM
Back to list
Trait 1	Trait 2	rg	rg_se	Z	P	h2_obs	h2_obs_se	h2_int	h2_int_se	gcov_int	gcov_int_se
HCM	LVconc	0.6303	0.058	10.8691	1.6187e-27	0.2327	0.0249	1.0193	0.0096	0.0005	0.0071
HCM	LVEDVi	-0.3505	0.0585	-5.9907	2.0899e-09	0.2253	0.0207	1.0127	0.0079	-0.0001	0.0057
HCM	LVEF	0.4885	0.0651	7.5067	6.065e-14	0.1828	0.0243	0.9867	0.0096	-0.0057	0.0071
HCM	LVESVi	-0.481	0.0612	-7.8538	4.0369e-15	0.2555	0.0246	0.9971	0.0085	0.0047	0.0069
HCM	LVMi	0.1668	0.0566	2.9461	0.0032	0.2413	0.0219	1.0141	0.0084	0.0017	0.0057
HCM	maxWT	0.5708	0.0582	9.7998	1.1276e-22	0.195	0.0197	1.0052	0.0081	0.0041	0.0066
HCM	meanWT	0.4527	0.0577	7.8506	4.1393e-15	0.2527	0.0248	1.0099	0.0094	5.5669e-05	0.0068
HCM	straincirc	-0.6191	0.0609	-10.1688	2.7331e-24	0.2243	0.0305	0.9987	0.0108	0.0066	0.008
HCM	strainlong	-0.2603	0.0901	-2.891	0.0038	0.1375	0.0297	0.987	0.0109	0.0064	0.0068
HCM	strainrad	0.5586	0.0617	9.0529	1.3927e-19	0.1809	0.0374	1.0018	0.0133	-0.007	0.0078
LVconc	LVEDVi	-0.5028	0.0383	-13.1198	2.5345e-39	0.2317	0.0215	1.0066	0.0073	-0.5367	0.0056
LVconc	LVEF	0.2945	0.0563	5.2329	1.6687e-07	0.1852	0.0239	0.983	0.0089	0.0208	0.005
LVconc	LVESVi	-0.4759	0.0401	-11.8628	1.8464e-32	0.2631	0.0268	0.9895	0.0086	-0.3845	0.0057
LVconc	LVMi	0.2959	0.0537	5.5043	3.7061e-08	0.2491	0.023	1.0073	0.0085	0.2339	0.0053
LVconc	maxWT	0.7151	0.0347	20.5825	3.9357e-94	0.192	0.0189	1.0032	0.0073	0.5558	0.0064
LVconc	meanWT	0.7827	0.0262	29.8912	2.5581e-196	0.2517	0.0232	1.0072	0.0088	0.7825	0.008
LVconc	straincirc	-0.384	0.056	-6.8615	6.813e-12	0.2216	0.0291	0.9984	0.0098	-0.1475	0.0057
LVconc	strainlong	0.0194	0.0782	0.2483	0.8039	0.1359	0.0287	0.9871	0.0096	0.1568	0.0047
LVconc	strainrad	0.3569	0.0619	5.7674	8.0528e-09	0.1808	0.0348	0.9993	0.0115	0.1181	0.006
LVEDVi	LVconc	-0.5028	0.0383	-13.1198	2.5345e-39	0.2307	0.0224	1.0174	0.0086	-0.5367	0.0056
LVEDVi	LVEF	-0.4803	0.0612	-7.8473	4.2513e-15	0.1852	0.0239	0.983	0.0089	-0.1093	0.0053
LVEDVi	LVESVi	0.8878	0.0163	54.4588	0	0.2631	0.0268	0.9895	0.0086	0.7787	0.0071
LVEDVi	LVMi	0.664	0.0367	18.0733	5.1749e-73	0.2491	0.023	1.0073	0.0085	0.673	0.0067
LVEDVi	maxWT	0.065	0.062	1.0479	0.2947	0.192	0.0189	1.0032	0.0073	0.0261	0.0051
LVEDVi	meanWT	0.0661	0.0552	1.1981	0.2309	0.2517	0.0232	1.0072	0.0088	-0.0207	0.0054
LVEDVi	straincirc	0.4577	0.057	8.0255	1.0115e-15	0.2216	0.0291	0.9984	0.0098	0.2172	0.0058
LVEDVi	strainlong	0.0981	0.0775	1.2655	0.2057	0.1359	0.0287	0.9871	0.0096	-0.0429	0.0052
LVEDVi	strainrad	-0.3085	0.0632	-4.8833	1.0435e-06	0.1808	0.0348	0.9993	0.0115	-0.1358	0.0054
LVEF	LVconc	0.2945	0.0563	5.2329	1.6687e-07	0.2307	0.0224	1.0174	0.0086	0.0208	0.005
LVEF	LVEDVi	-0.4803	0.0612	-7.8473	4.2513e-15	0.2317	0.0215	1.0066	0.0073	-0.1093	0.0053
LVEF	LVESVi	-0.8289	0.0239	-34.6542	3.8598e-263	0.2631	0.0268	0.9895	0.0086	-0.6743	0.0074
LVEF	LVMi	-0.2881	0.0684	-4.2104	2.5495e-05	0.2491	0.023	1.0073	0.0085	-0.1075	0.0056
LVEF	maxWT	0.1277	0.0628	2.0319	0.0422	0.192	0.0189	1.0032	0.0073	0.0074	0.005
LVEF	meanWT	0.0057	0.0709	0.08	0.9362	0.2517	0.0232	1.0072	0.0088	-0.1003	0.0055
LVEF	straincirc	-0.9325	0.018	-51.8184	0	0.2216	0.0291	0.9984	0.0098	-0.6747	0.0082
LVEF	strainlong	-0.5928	0.0726	-8.1616	3.305e-16	0.1359	0.0287	0.9871	0.0096	-0.3852	0.0075
LVEF	strainrad	0.8367	0.032	26.1241	1.942e-150	0.1808	0.0348	0.9993	0.0115	0.5733	0.0089
LVESVi	LVconc	-0.4759	0.0401	-11.8628	1.8464e-32	0.2307	0.0224	1.0174	0.0086	-0.3845	0.0057
LVESVi	LVEDVi	0.8878	0.0163	54.4588	0	0.2317	0.0215	1.0066	0.0073	0.7787	0.0071
LVESVi	LVEF	-0.8289	0.0239	-34.6542	3.8598e-263	0.1852	0.0239	0.983	0.0089	-0.6743	0.0074
LVESVi	LVMi	0.5736	0.0467	12.2772	1.2015e-34	0.2491	0.023	1.0073	0.0085	0.5514	0.007
LVESVi	maxWT	-0.0285	0.0624	-0.4566	0.648	0.192	0.0189	1.0032	0.0073	0.0221	0.0054
LVESVi	meanWT	0.0373	0.0604	0.6177	0.5368	0.2517	0.0232	1.0072	0.0088	0.0568	0.0057
LVESVi	straincirc	0.7748	0.0283	27.348	1.1392e-164	0.2216	0.0291	0.9984	0.0098	0.5627	0.0076
LVESVi	strainlong	0.3585	0.0714	5.0182	5.2163e-07	0.1359	0.0287	0.9871	0.0096	0.2106	0.0065
LVESVi	strainrad	-0.6357	0.0402	-15.8041	2.9141e-56	0.1808	0.0348	0.9993	0.0115	-0.4409	0.0075
LVMi	LVconc	0.2959	0.0537	5.5043	3.7061e-08	0.2307	0.0224	1.0174	0.0086	0.2339	0.0053
LVMi	LVEDVi	0.664	0.0367	18.0733	5.1749e-73	0.2317	0.0215	1.0066	0.0073	0.673	0.0067
LVMi	LVEF	-0.2881	0.0684	-4.2104	2.5495e-05	0.1852	0.0239	0.983	0.0089	-0.1075	0.0056
LVMi	LVESVi	0.5736	0.0467	12.2772	1.2015e-34	0.2631	0.0268	0.9895	0.0086	0.5514	0.007
LVMi	maxWT	0.6799	0.04	16.999	8.3499e-65	0.192	0.0189	1.0032	0.0073	0.5177	0.0058
LVMi	meanWT	0.7514	0.0218	34.5036	7.0805e-261	0.2517	0.0232	1.0072	0.0088	0.6656	0.0068
LVMi	straincirc	0.1685	0.0706	2.3856	0.0171	0.2216	0.0291	0.9984	0.0098	0.1225	0.0062
LVMi	strainlong	0.1311	0.0773	1.6955	0.09	0.1359	0.0287	0.9871	0.0096	0.0766	0.0049
LVMi	strainrad	-0.0207	0.0727	-0.2843	0.7762	0.1808	0.0348	0.9993	0.0115	-0.0536	0.0056
maxWT	LVconc	0.7151	0.0347	20.5825	3.9357e-94	0.2306	0.0224	1.0174	0.0086	0.5558	0.0064
maxWT	LVEDVi	0.065	0.062	1.0479	0.2947	0.2316	0.0215	1.0066	0.0073	0.0261	0.0051
maxWT	LVEF	0.1277	0.0628	2.0319	0.0422	0.1852	0.0239	0.983	0.0089	0.0074	0.005
maxWT	LVESVi	-0.0285	0.0624	-0.4566	0.648	0.2631	0.0268	0.9895	0.0086	0.0221	0.0054
maxWT	LVMi	0.6799	0.04	16.999	8.3499e-65	0.249	0.023	1.0074	0.0085	0.5177	0.0058
maxWT	meanWT	0.8577	0.0259	33.0912	3.9826e-240	0.2517	0.0232	1.0072	0.0088	0.6671	0.0069
maxWT	straincirc	-0.1791	0.0635	-2.8194	0.0048	0.2216	0.0291	0.9984	0.0098	0.0001	0.0055
maxWT	strainlong	0.1096	0.0804	1.3638	0.1726	0.1359	0.0286	0.987	0.0096	0.0763	0.0048
maxWT	strainrad	0.3086	0.0627	4.9222	8.5561e-07	0.1808	0.0348	0.9993	0.0115	0.0979	0.0058
meanWT	LVconc	0.7827	0.0262	29.8912	2.5581e-196	0.2306	0.0224	1.0174	0.0086	0.7825	0.008
meanWT	LVEDVi	0.0661	0.0552	1.1981	0.2309	0.2316	0.0215	1.0066	0.0073	-0.0207	0.0054
meanWT	LVEF	0.0057	0.0709	0.08	0.9362	0.1852	0.0239	0.983	0.0089	-0.1003	0.0055
meanWT	LVESVi	0.0373	0.0604	0.6177	0.5368	0.2631	0.0268	0.9895	0.0086	0.0568	0.0057
meanWT	LVMi	0.7514	0.0218	34.5036	7.0805e-261	0.249	0.023	1.0074	0.0085	0.6656	0.0068
meanWT	maxWT	0.8577	0.0259	33.0912	3.9826e-240	0.192	0.0189	1.0032	0.0073	0.6671	0.0069
meanWT	straincirc	-0.1164	0.0729	-1.5966	0.1104	0.2217	0.0291	0.9984	0.0098	-0.0172	0.0062
meanWT	strainlong	0.1242	0.0979	1.2683	0.2047	0.1359	0.0286	0.987	0.0096	0.1372	0.005
meanWT	strainrad	0.2613	0.0713	3.6663	0.0002	0.1808	0.0348	0.9993	0.0115	0.1068	0.0065
straincirc	LVconc	-0.384	0.056	-6.8615	6.813e-12	0.2306	0.0224	1.0174	0.0086	-0.1475	0.0057
straincirc	LVEDVi	0.4577	0.057	8.0255	1.0115e-15	0.2316	0.0215	1.0066	0.0073	0.2172	0.0058
straincirc	LVEF	-0.9325	0.018	-51.8184	0	0.1852	0.0239	0.983	0.0089	-0.6747	0.0082
straincirc	LVESVi	0.7748	0.0283	27.348	1.1392e-164	0.2631	0.0268	0.9895	0.0086	0.5627	0.0076
straincirc	LVMi	0.1685	0.0706	2.3856	0.0171	0.249	0.023	1.0074	0.0085	0.1225	0.0062
straincirc	maxWT	-0.1791	0.0635	-2.8194	0.0048	0.1919	0.0189	1.0032	0.0073	0.0001	0.0055
straincirc	meanWT	-0.1164	0.0729	-1.5966	0.1104	0.2517	0.0232	1.0072	0.0088	-0.0172	0.0062
straincirc	strainlong	0.6431	0.0653	9.8471	7.0571e-23	0.1359	0.0286	0.987	0.0096	0.4142	0.0081
straincirc	strainrad	-0.8562	0.0253	-33.8349	6.0512e-251	0.1809	0.0348	0.9992	0.0115	-0.69	0.0095
strainlong	LVconc	0.0194	0.0782	0.2483	0.8039	0.2306	0.0224	1.0174	0.0086	0.1568	0.0047
strainlong	LVEDVi	0.0981	0.0775	1.2655	0.2057	0.2316	0.0215	1.0066	0.0073	-0.0429	0.0052
strainlong	LVEF	-0.5928	0.0726	-8.1616	3.305e-16	0.1851	0.0239	0.983	0.0089	-0.3852	0.0075
strainlong	LVESVi	0.3585	0.0714	5.0182	5.2163e-07	0.2631	0.0268	0.9895	0.0086	0.2106	0.0065
strainlong	LVMi	0.1311	0.0773	1.6955	0.09	0.249	0.023	1.0074	0.0085	0.0766	0.0049
strainlong	maxWT	0.1096	0.0804	1.3638	0.1726	0.192	0.0189	1.0032	0.0073	0.0763	0.0048
strainlong	meanWT	0.1242	0.0979	1.2683	0.2047	0.2517	0.0232	1.0072	0.0088	0.1372	0.005
strainlong	straincirc	0.6431	0.0653	9.8471	7.0571e-23	0.2218	0.0291	0.9983	0.0098	0.4142	0.0081
strainlong	strainrad	-0.6204	0.0895	-6.9342	4.0853e-12	0.1809	0.0348	0.9992	0.0114	-0.3787	0.009
strainrad	LVconc	0.3569	0.0619	5.7674	8.0528e-09	0.2306	0.0224	1.0174	0.0086	0.1181	0.006
strainrad	LVEDVi	-0.3085	0.0632	-4.8833	1.0435e-06	0.2316	0.0215	1.0066	0.0073	-0.1358	0.0054
strainrad	LVEF	0.8367	0.032	26.1241	1.942e-150	0.1852	0.0239	0.983	0.0089	0.5733	0.0089
strainrad	LVESVi	-0.6357	0.0402	-15.8041	2.9141e-56	0.2631	0.0268	0.9895	0.0086	-0.4409	0.0075
strainrad	LVMi	-0.0207	0.0727	-0.2843	0.7762	0.249	0.023	1.0074	0.0085	-0.0536	0.0056
strainrad	maxWT	0.3086	0.0627	4.9222	8.5561e-07	0.1919	0.0189	1.0032	0.0073	0.0979	0.0058
strainrad	meanWT	0.2613	0.0713	3.6663	0.0002	0.2517	0.0232	1.0072	0.0088	0.1068	0.0065
strainrad	straincirc	-0.8562	0.0253	-33.8349	6.0512e-251	0.2217	0.0291	0.9983	0.0098	-0.69	0.0095
strainrad	strainlong	-0.6204	0.0895	-6.9342	4.0853e-12	0.1359	0.0286	0.987	0.0096	-0.3787	0.009
Abbreviations: gcov_int, cross-trait LD Score regression intercept; gcov_int_se, standard error of gcov_int; h2_int, single-trait LD Score regression intercept for trait 2; h2_int_se, standard error of h2_int; h2_obs, observed scale heritability estimate for trait 2; h2_obs_se, standard error of h2_obs; HCM, hypertrophic cardiomyopathy; LV, left ventricle/ventricular; LVconc, LV concentricity; LV…

[truncated: 7 more sheets: S10, S11, S12, S13, S14, S15, S16]
